# Supplementary material for: Development of a feeding simulation to evaluate how feeding distribution in aquaculture affects individual differences in growth based on the fish schooling behavioral model
Source: PLoS One. 2023 Feb 2;18(2):e0280017. doi: 10.1371/journal.pone.0280017 (PMC9894463; doi:10.1371/journal.pone.0280017)
Supplement: S1 File — (CSV) [file pone.0280017.s001.csv]

	Ind. No. 1		Ind. No. 2		Ind. No. 3		Ind. No. 4		Ind. No. 5		Ind. No. 6		Ind. No. 7		Ind. No. 8		Ind. No. 9		Ind. No. 10		Ind. No. 11		Ind. No. 12		Ind. No. 13		Ind. No. 14		Ind. No. 15		Ind. No. 16		Ind. No. 17		Ind. No. 18		Ind. No. 19		Ind. No. 20		Ind. No. 21		Ind. No. 22		Ind. No. 23		Ind. No. 24		Ind. No. 25
day	Body mass(g)	Accumulated feed intake(grain)	Body mass(g)	Accumulated feed intake(grain)	Body mass(g)	Accumulated feed intake(grain)	Body mass(g)	Accumulated feed intake(grain)	Body mass(g)	Accumulated feed intake(grain)	Body mass(g)	Accumulated feed intake(grain)	Body mass(g)	Accumulated feed intake(grain)	Body mass(g)	Accumulated feed intake(grain)	Body mass(g)	Accumulated feed intake(grain)	Body mass(g)	Accumulated feed intake(grain)	Body mass(g)	Accumulated feed intake(grain)	Body mass(g)	Accumulated feed intake(grain)	Body mass(g)	Accumulated feed intake(grain)	Body mass(g)	Accumulated feed intake(grain)	Body mass(g)	Accumulated feed intake(grain)	Body mass(g)	Accumulated feed intake(grain)	Body mass(g)	Accumulated feed intake(grain)	Body mass(g)	Accumulated feed intake(grain)	Body mass(g)	Accumulated feed intake(grain)	Body mass(g)	Accumulated feed intake(grain)	Body mass(g)	Accumulated feed intake(grain)	Body mass(g)	Accumulated feed intake(grain)	Body mass(g)	Accumulated feed intake(grain)	Body mass(g)	Accumulated feed intake(grain)	Body mass(g)
1	38.53	0	38.53	0	38.53	0	38.53	0	38.53	0	38.53	0	38.53	0	38.53	0	38.53	0	38.53	0	38.53	0	38.53	0	38.53	0	38.53	0	38.53	0	38.53	0	38.53	0	38.53	0	38.53	0	38.53	0	38.53	0	38.53	0	38.53	0	38.53	0	38.53
2	39.0536	8	39.24995	11	39.5772	16	39.4463	14	39.24995	11	39.839	20	39.11905	9	39.38085	13	39.77355	19	38.6609	2	40.1008	24	38.72635	3	39.4463	14	39.24995	11	39.5772	16	39.9699	22	38.9227	6	39.1845	10	39.5772	16	38.59545	1	40.1008	24	40.1008	24	39.3154	12	39.4463	14	40.1008
3	39.90445	21	40.1008	24	41.21345	41	40.16625	25	39.51175	15	40.68985	33	40.1008	24	39.90445	21	40.42805	29	39.51175	15	40.95165	37	40.16625	25	39.51175	15	39.5772	16	39.9699	22	40.82075	35	39.1845	10	40.7553	34	40.29715	27	39.3154	12	41.34435	43	40.55895	31	40.4935	30	40.1008	24	41.73705
4	40.7553	34	41.73705	49	42.0643	54	40.7553	34	40.4935	30	41.5407	46	40.6244	32	40.29715	27	41.8025	50	40.2317	26	41.99885	53	41.47525	45	39.7081	18	40.16625	25	40.29715	27	41.34435	43	39.24995	11	41.73705	49	40.68985	33	40.3626	28	41.60615	47	41.47525	45	40.8862	36	41.21345	41	42.5879
5	40.8862	36	42.0643	54	42.7188	64	41.34435	43	41.47525	45	42.65334	63	42.26065	57	40.55895	31	41.86795	51	41.86795	51	43.43875	75	42.65335	63	40.82075	35	40.8862	36	40.7553	34	41.99885	53	39.64265	17	42.26065	57	41.21345	41	41.47525	45	42.26065	57	41.8025	50	41.21345	41	41.60615	47	43.1115
6	42.12975	55	42.78425	65	44.1587	86	42.0643	54	42.457	60	42.98059	68	43.17695	71	41.47525	45	41.86795	51	42.78425	65	43.766	80	43.2424	72	40.95165	37	41.21346	41	42.3261	58	42.78425	65	40.68985	33	44.0278	84	41.4098	44	42.1952	56	42.7188	64	42.65335	63	41.5407	46	42.65335	63	44.0278
7	43.5042	76	44.2896	88	45.3368	104	42.58791	62	43.1115	70	43.24239	72	43.96235	83	43.1115	70	43.6351	78	44.35505	89	44.61685	93	43.8969	82	41.8025	50	42.0643	54	42.8497	66	43.5042	76	41.73705	49	44.8132	96	42.12975	55	42.91515	67	43.96235	83	44.35505	89	42.3261	58	44.22415	87	44.8132
8	44.09325	85	45.00955	99	45.99129	114	44.22416	87	43.766	80	43.50419	76	44.61685	93	43.56965	77	44.6823	94	45.27135	103	45.2059	102	45.66405	109	43.5042	76	42.3261	58	43.6351	78	44.8132	96	42.457	60	45.66405	109	43.83145	81	44.1587	86	44.5514	92	46.05675	115	43.2424	72	44.4205	90	45.8604
9	44.48595	91	45.66405	109	47.23484	133	44.87865	97	44.4205	90	44.02779	84	44.87865	97	45.3368	104	46.5149	122	45.8604	112	45.53315	107	46.2531	118	43.70055	79	44.1587	86	44.09325	85	45.66405	109	43.1115	70	46.7767	126	43.96235	83	45.5986	108	45.40224	105	46.6458	124	43.76601	80	46.31855	119	46.6458
10	45.14045	101	46.05675	115	47.75845	141	46.71125	125	44.8132	96	44.68229	94	45.9913	114	46.05675	115	46.9076	128	46.84216	127	46.1222	116	46.58035	123	44.35505	89	44.8132	96	44.1587	86	46.44945	121	43.83145	81	47.49665	137	45.7295	110	46.6458	124	45.79494	111	48.54385	153	44.35506	89	46.44945	121	46.9076
11	45.2059	102	47.9548	144	49.002	160	47.5621	138	45.53315	107	44.68229	94	46.5149	122	46.97305	129	47.8239	142	48.80566	157	47.0385	130	47.9548	144	45.3368	104	46.58035	123	45.7295	110	47.36575	135	44.09325	85	47.82391	142	46.31855	119	48.54385	153	46.25309	118	50.1801	178	44.55141	92	47.88935	143	47.1694
12	45.7295	110	48.28205	149	49.65649	170	48.41295	151	46.6458	124	46.38399	120	46.7767	126	47.8239	142	49.32925	165	49.06746	161	47.4312	136	48.6093	154	47.0385	130	48.4784	152	46.97305	129	48.67475	155	44.87865	97	48.74021	156	46.9076	128	50.0492	176	46.51489	122	50.76915	187	45.00956	99	48.15115	147	48.41295
13	45.7295	110	49.19835	163	50.63824	185	49.85285	173	46.84215	127	47.10394	131	47.8239	142	49.2638	164	50.37645	181	50.04921	176	48.41295	151	50.50735	183	47.3003	134	48.6093	154	48.02025	145	49.46015	167	45.2059	102	50.76916	187	47.36575	135	50.37645	181	48.41294	151	51.16185	193	46.12221	116	48.54385	153	50.37645
14	47.36575	135	50.24555	179	51.16185	193	50.4419	182	46.84215	127	47.56209	138	48.80565	157	50.0492	176	52.4054	212	51.22731	194	48.93655	159	51.7509	202	48.3475	150	49.98375	175	48.7402	156	50.9655	190	46.1222	116	51.88181	204	49.002	160	51.0964	192	49.72194	171	52.07815	207	46.51491	122	49.2638	164	50.76915
15	48.28205	149	50.76915	187	51.62	200	50.90005	189	47.5621	138	48.74019	156	49.72195	171	52.07815	207	52.60175	215	52.5363	214	50.24555	179	52.0127	206	48.80564	157	50.311	180	49.98375	175	51.3582	196	46.44945	121	52.60176	215	49.98375	175	51.55455	199	51.16184	193	53.12535	223	47.30031	134	51.3582	196	51.62
16	49.002	160	51.94725	205	52.60175	215	52.4054	212	49.5256	168	49.19834	163	50.90005	189	54.17255	239	53.84529	234	53.51805	229	50.76915	187	53.45259	228	49.06744	161	52.07816	207	50.7037	186	51.62	200	47.0385	130	53.05991	222	50.50735	183	53.3217	226	52.47084	213	54.17255	239	48.02026	145	51.68545	201	52.4054
17	49.5256	168	52.99445	221	54.04165	237	53.4526	228	49.72195	171	50.18009	178	51.29276	195	55.08885	253	54.82705	249	54.23801	240	51.09641	192	53.91074	235	49.65649	170	52.79811	218	51.4891	198	52.73265	217	48.28205	149	53.45261	228	51.62001	200	53.5835	230	53.05989	222	55.9397	266	50.04921	176	52.1436	208	53.0599
18	50.24556	179	53.9762	236	55.74334	263	54.82705	249	49.9183	174	51.29274	195	51.81636	203	56.3324	272	56.07059	268	56.52876	275	51.68546	201	56.07059	268	50.50734	183	53.38716	227	52.1436	208	53.12535	223	50.0492	176	53.84531	234	52.40541	212	53.8453	234	53.51804	229	56.39785	273	50.83461	188	52.73265	217	54.30345
19	50.76916	187	54.6307	246	56.26694	271	55.21975	255	51.94725	205	53.38714	227	52.27451	210	57.18325	285	57.70684	293	57.44506	289	52.27451	210	57.44505	289	50.96549	190	54.89251	250	52.33995	211	53.5835	230	52.07815	207	54.43436	243	54.56526	245	54.4998	244	55.15429	254	57.31415	287	51.88181	204	53.8453	234	54.7616
20	51.75091	202	55.8088	264	57.05235	283	55.87425	265	52.7981	218	54.43434	243	53.05991	222	57.57595	291	58.75404	309	57.83776	295	53.71441	232	58.29589	302	52.40539	212	55.9397	266	54.3689	242	54.04165	237	52.4054	212	55.93971	266	54.89251	250	55.0234	252	55.87424	265	57.70685	293	53.51806	229	55.0234	252	55.8088
21	52.27451	210	56.92146	281	57.57595	291	56.65965	277	55.0234	252	55.21974	255	53.3217	226	58.49225	305	61.17569	346	59.01586	313	53.77985	233	58.8195	310	53.19079	224	56.65966	277	55.0234	252	54.69614	247	53.25625	225	56.79056	279	55.93971	266	55.61245	261	56.92144	281	60.06305	329	55.74336	263	55.35065	257	56.7251
22	53.91076	235	57.7723	294	57.57595	291	58.9504	312	55.87425	265	56.13604	269	55.48156	259	59.6049	322	61.6993	354	60.06306	329	55.21975	255	61.1757	346	53.84529	234	57.44506	289	55.547	260	56.20149	270	54.1071	238	58.09956	299	56.20151	270	57.2487	286	57.44504	289	60.3903	334	56.26696	271	56.00515	267	56.7251
23	54.76161	248	58.09956	299	58.165	300	59.67035	323	56.7251	278	56.39784	273	55.9397	266	60.3903	334	62.4847	366	61.43751	350	56.13605	269	61.37205	349	55.80879	264	59.80125	325	56.39785	273	56.46329	274	55.08885	253	58.95041	312	57.51051	290	57.6414	292	57.96864	297	61.8302	356	58.55771	306	57.31415	287	57.18325
24	56.20151	270	59.27766	317	59.2122	316	59.9976	328	57.18325	285	57.24869	286	56.39785	273	61.0448	344	62.81195	371	62.55016	367	58.4268	304	62.81195	371	56.33239	272	62.2229	362	57.2487	286	57.11779	284	56.4633	274	59.9976	328	58.95041	312	58.0341	298	59.34309	318	62.94285	373	59.27766	317	58.75405	309	57.7723
25	57.11781	284	59.67036	323	61.63385	353	61.37205	349	58.49224	305	58.81949	310	57.44505	289	61.1757	346	62.94285	373	64.18641	392	60.6521	338	63.33555	379	56.856	280	64.12096	391	58.09955	299	58.29589	302	58.75405	309	60.6521	338	60.32486	333	58.49225	305	59.60489	322	63.2701	378	60.65211	338	59.14675	315	57.83775
26	57.90321	296	62.09201	360	64.12095	391	63.6628	384	58.88494	311	60.91389	342	58.9504	312	62.6156	368	63.99005	389	65.82266	417	62.4847	366	63.401	380	58.16499	300	65.36451	410	59.27765	317	58.75404	309	60.32485	333	61.89565	357	62.74651	370	60.2594	332	60.19394	331	64.64455	399	61.30661	348	59.93215	327	58.8195
27	58.81951	310	62.74651	370	64.9718	404	65.4954	412	60.12849	330	61.63384	353	60.06305	329	63.53191	382	64.3173	394	66.73896	431	63.401	380	64.12095	391	59.40854	319	67.72071	446	60.06305	329	59.99759	328	61.4375	350	62.81195	371	64.38276	395	61.0448	344	61.37204	349	66.6735	430	61.76476	355	62.28835	363	60.32484
28	59.27766	317	63.401	380	65.03725	405	66.60805	429	60.78299	340	62.22289	362	60.58665	337	65.42995	411	65.42995	411	67.26256	439	63.72826	385	64.4482	396	60.71754	339	69.88056	479	61.4375	350	60.39029	334	61.89565	357	63.20465	377	65.69176	415	61.63385	353	62.41924	365	67.4589	442	62.94286	373	62.28835	363	60.97934
29	60.25941	332	64.25185	393	66.67351	430	67.91705	449	61.96109	358	64.97179	404	61.4375	350	66.41171	426	66.47715	427	67.58981	444	64.12096	391	65.6263	414	62.28834	363	70.60051	490	63.401	380	62.28834	363	62.28835	363	63.85915	387	67.13166	437	61.8302	356	63.72824	385	68.44065	457	63.20466	377	64.8409	402	61.43749
30	61.56841	352	64.9718	404	69.35696	471	68.63699	460	64.4482	396	65.56084	413	63.59735	383	67.58981	444	67.8516	448	70.40415	487	64.90636	403	66.60805	429	63.59734	383	73.02216	527	64.3173	394	63.99004	389	63.46645	381	64.9718	404	67.65526	445	63.20465	377	65.95354	419	71.18955	499	65.75721	416	67.65525	445	61.96109
31	63.66281	384	65.56085	413	70.53506	489	69.55329	474	65.16814	407	65.75719	416	66.21535	423	68.63701	460	68.3752	456	70.8623	494	66.54261	428	67.52435	443	64.12094	391	74.00391	542	67.00075	435	64.38274	395	64.51365	397	65.29905	409	68.11341	452	64.4482	396	66.14989	422	72.6949	522	68.50611	458	69.35695	471	63.66279
32	64.97181	404	66.80441	432	71.45135	503	71.90949	510	66.019	420	67.13165	437	67.52435	443	70.73141	492	68.96425	465	72.6949	522	69.22606	469	69.09515	467	65.62629	414	75.90195	571	67.9825	450	65.03724	405	65.29905	409	67.1971	438	68.63701	460	65.10271	406	68.04794	451	73.93845	541	68.83336	463	70.6005	490	64.97179
33	65.36451	410	67.52435	443	74.2657	546	72.36765	517	67.52435	443	69.48785	473	69.6842	476	70.92776	495	69.1606	468	73.80755	539	70.99321	496	70.8623	494	67.72069	446	76.2292	576	69.5533	474	67.00074	435	65.8881	418	67.5898	444	71.38591	502	65.36451	410	68.37518	456	75.77106	569	69.68421	476	71.45135	503	65.16814
34	66.93531	434	69.4224	472	76.0983	574	74.5275	550	68.3752	456	69.5533	474	70.33871	486	71.77861	508	69.5533	474	74.7893	554	72.56401	520	72.36765	517	70.46959	488	77.1455	590	72.10585	513	69.68419	476	66.1499	422	68.1134	452	72.49856	519	66.28081	424	68.96423	465	77.60366	597	69.81511	478	73.21851	530	66.14989
35	68.89881	464	69.5533	474	77.4073	594	77.53819	596	69.22605	469	70.6005	490	71.255	500	72.49856	519	71.45135	503	75.24745	561	73.87301	540	73.08759	528	71.64769	506	77.6691	598	73.3494	532	71.05864	497	66.60806	429	68.83334	463	73.15306	529	66.86986	433	69.35693	471	78.45451	610	72.62946	521	75.77106	569	67.91705
36	70.79686	493	70.6005	490	78.9781	618	78.78175	615	69.5533	474	70.9932	496	71.71316	507	72.69491	522	72.89125	525	77.99635	603	74.39661	548	73.7421	538	71.90949	510	79.56715	627	74.20026	545	72.04039	512	69.35696	471	71.64769	506	75.31291	562	67.72071	446	70.66593	491	79.17446	621	73.3494	532	78.84721	616	68.83334
37	72.30221	516	71.84406	509	82.18515	667	79.3708	624	70.7314	492	73.873	540	72.49856	519	73.74211	538	73.2185	530	80.74525	645	76.03285	573	76.75279	584	72.564	520	79.89439	632	75.44381	564	72.82579	524	69.88055	479	72.36764	517	76.62191	582	68.57156	459	71.45133	503	80.94161	648	73.7421	538	82.05425	665	71.77859
38	73.41486	533	72.36765	517	84.41045	701	80.74525	645	70.9932	496	76.8837	586	74.26571	546	74.26571	546	73.93845	541	82.31606	669	76.491	580	79.23989	622	74.3966	548	80.22164	637	78.51996	611	75.77104	569	71.51681	504	75.05109	558	78.32361	608	70.33871	486	72.17128	514	81.07251	650	76.16375	575	82.90511	678	72.62945
39	75.18201	560	73.93845	541	85.91579	724	81.85789	662	71.3859	502	78.1927	606	77.27641	592	75.44381	564	75.11655	559	84.9995	710	77.60365	597	80.28709	638	76.0983	574	82.2506	668	81.07251	650	76.94914	587	74.39661	548	75.31289	562	78.51996	611	71.45136	503	74.20023	545	82.38151	670	79.2399	622	83.23235	683	74.85474
40	78.1927	606	74.20026	545	87.29025	745	85.19585	713	73.7421	538	79.50169	626	77.53821	596	76.75281	584	75.5747	566	87.68295	751	80.48345	641	82.1197	666	76.94915	587	83.2978	684	83.69051	690	78.45449	610	76.94916	587	76.94914	587	80.67981	644	72.49857	519	74.52747	550	84.80315	707	79.3708	624	84.93405	709	75.05109
41	78.45451	610	75.57471	566	88.272	760	86.70119	736	74.59296	551	82.70874	675	79.43626	625	77.93091	602	75.8365	570	88.46835	763	81.39975	655	82.2506	668	80.09075	635	83.62505	689	84.34501	700	80.09074	635	79.56715	627	78.12724	605	81.79246	661	75.44382	564	74.85472	555	85.45766	717	81.59609	658	85.32675	715	75.64014
42	79.10901	620	77.21096	591	88.6647	766	88.01019	756	76.03286	573	84.41044	701	80.67981	644	80.09076	635	76.88371	586	89.25375	775	82.9051	678	85.58855	719	81.13795	651	85.52309	718	84.93406	709	80.28709	638	81.8579	662	78.84719	616	82.83966	677	77.53822	596	76.42552	579	88.59926	765	82.83965	677	86.3085	730	76.8837
43	79.37081	624	77.80001	600	88.99194	771	88.73014	767	76.42556	579	86.11214	727	81.20341	652	83.29781	684	77.53821	596	90.49731	794	85.13039	712	86.50484	733	83.29781	684	86.11214	727	85.39221	716	81.20339	652	82.51241	672	80.28709	638	85.91581	724	77.73457	599	76.94912	587	90.17006	789	83.8214	692	86.76665	737	77.99635
44	80.67981	644	80.09076	635	92.59169	826	90.49729	794	79.50171	626	87.81384	753	82.05426	665	84.80315	707	78.84721	616	94.16251	850	86.63574	735	89.97369	786	85.98125	725	87.3557	746	86.57031	734	84.27954	699	84.6068	704	81.13795	651	87.61751	750	79.30537	623	78.71627	614	90.95546	801	84.93404	709	87.94476	755	78.4545
45	81.92336	663	80.22166	637	94.48974	855	92.00264	817	80.02531	634	91.34814	807	83.49416	687	87.55206	749	79.50171	626	96.84595	891	87.42114	747	90.43185	793	88.272	760	89.8428	784	87.94476	755	85.26129	714	85.5231	718	84.01775	695	87.94476	755	81.98882	664	80.22162	637	93.31166	837	86.89754	739	89.38466	777	79.17445
46	83.36327	685	83.49416	687	95.20969	866	94.03159	848	81.98881	664	95.01334	863	83.75597	691	88.86105	769	81.98881	664	99.2676	928	89.0574	772	91.47905	809	90.69365	797	91.93719	816	89.51556	779	88.33744	761	88.5338	764	84.54134	703	88.86105	769	83.23237	683	83.49412	687	95.86421	876	89.97369	786	90.89001	800	80.8107
47	85.19586	713	84.34501	700	96.58414	887	97.89314	907	85.32676	715	96.91138	892	85.39222	716	89.31921	776	82.77421	676	100.6421	949	92.7226	828	93.83525	845	91.5445	810	93.1153	834	90.36642	792	88.73014	767	90.3664	792	87.94474	755	90.49731	794	85.19587	713	84.27952	699	97.10777	895	90.49729	794	92.19901	820	81.79245
48	86.89756	739	84.86861	708	97.50043	901	98.80943	921	88.27201	760	99.07124	925	86.83212	738	90.95546	801	84.01776	695	100.9693	954	93.57345	841	94.09705	849	92.8535	830	94.81699	860	91.02092	802	89.97369	786	92.3299	822	89.84279	784	91.87176	815	88.66472	766	84.54132	703	97.82771	906	92.19899	820	93.31165	837	83.036
49	87.09391	742	86.1776	728	98.67854	919	101.2311	958	90.23551	790	99.92209	938	89.25377	775	93.24621	836	86.83211	738	103.4564	992	94.4243	854	94.16251	850	95.2097	866	95.53694	871	94.68612	858	91.4136	808	93.2462	836	92.39534	823	93.63891	842	88.79562	768	87.29022	745	99.52941	932	92.52624	825	95.34061	868	84.93405
50	87.29026	745	87.0939	742	99.33304	929	103.6527	995	91.60996	811	101.8856	968	92.91897	831	93.44256	839	87.87931	754	105.8126	1028	98.28585	913	96.19145	881	98.02405	909	96.25689	882	96.78052	890	91.87175	815	93.96615	847	94.75154	859	94.29341	852	90.43187	793	88.73013	767	102.3438	975	94.09704	849	97.30411	898	88.33745
51	89.12286	773	89.90825	785	100.7729	951	105.878	1029	92.78806	829	103.26	989	94.03162	848	95.47151	870	91.54451	810	108.1033	1063	100.5766	948	99.3985	930	99.2676	928	97.95859	908	99.26762	928	92.52625	825	94.62065	857	94.81699	860	96.06056	879	91.34817	807	90.43182	793	105.7472	1027	97.89314	907	99.46396	931	91.87175
52	90.75911	798	93.508	840	101.4929	962	105.9435	1030	95.01336	863	104.0454	1001	96.19147	881	96.32236	883	93.24621	836	109.2814	1081	101.8202	967	100.5766	948	101.6238	964	101.8856	968	101.6238	964	93.37711	838	98.41675	915	98.15495	911	98.61311	918	95.01337	863	92.00262	817	106.598	1040	100.3802	945	100.773	951	92.39535
53	91.21726	805	97.30409	898	105.6817	1026	106.9252	1045	97.30411	898	108.2997	1066	99.20216	927	96.64961	888	95.8642	876	110.5904	1101	103.3255	990	101.7547	966	105.7472	1027	103.98	1000	101.9511	969	95.6024	872	99.5294	932	99.20215	927	99.46397	931	95.66787	873	93.04983	833	108.1688	1064	101.7547	966	102.0165	970	95.99509
54	92.19901	820	98.41674	915	106.0089	1031	109.0851	1078	101.2966	959	111.7031	1118	100.3803	945	98.74401	920	97.5659	902	112.423	1129	106.2708	1035	102.8019	982	107.1216	1048	106.5325	1039	103.3255	990	96.58415	887	100.8384	952	102.3438	975	102.5401	978	98.02407	909	94.88243	861	109.8051	1089	103.3909	991	104.6345	1010	96.51869
55	94.16251	850	100.4457	946	110.6559	1102	112.4885	1130	101.9511	969	112.0958	1124	104.5036	1008	100.5766	948	100.3802	945	112.8158	1135	107.907	1060	104.1764	1003	107.3834	1052	108.6924	1072	107.5798	1055	98.4822	916	102.1474	972	106.598	1040	104.8309	1013	98.74402	920	96.51868	886	114.3211	1158	104.3072	1005	104.9618	1015	98.15495
56	96.45326	885	102.3437	975	111.6376	1117	114.1247	1155	103.8491	998	115.6955	1179	104.6345	1010	104.6345	1010	100.8384	952	115.3683	1174	112.2922	1127	105.6817	1026	110.0669	1093	109.7396	1088	108.9542	1076	99.59485	933	106.3362	1036	110.6559	1102	107.6452	1056	100.4457	946	100.2493	943	116.8737	1197	106.9907	1046	105.6817	1026	99.0058
57	97.04231	894	104.7654	1012	113.6011	1147	116.8736	1197	104.7	1011	120.3425	1250	107.1216	1048	104.8309	1013	101.362	960	117.659	1209	112.8812	1136	107.5798	1055	113.5357	1146	110.3941	1098	110.5905	1101	103.3255	990	107.7761	1058	114.3866	1159	110.7868	1104	104.5691	1009	102.4746	977	119.688	1240	107.1216	1048	107.2525	1050	99.3985
58	98.54766	917	106.8598	1044	116.2191	1187	117.5936	1208	106.009	1031	121.9133	1274	108.4961	1069	105.8781	1029	105.4199	1022	119.9498	1244	113.9284	1152	108.496	1069	114.0593	1154	111.4413	1114	111.5722	1116	105.0927	1017	108.2342	1065	118.968	1229	112.7503	1134	105.289	1020	103.26	989	122.1751	1278	108.2342	1065	107.9725	1061	102.671
59	99.46396	931	109.6741	1087	116.7427	1195	118.5099	1222	107.1216	1048	126.0366	1337	110.6559	1102	110.1323	1094	107.5143	1054	122.8951	1289	114.7138	1164	109.6087	1086	117.2663	1203	114.1902	1156	111.7031	1118	106.1399	1033	108.8887	1075	119.8843	1243	117.2664	1203	106.5326	1039	105.0926	1017	122.6987	1286	112.2921	1127	108.4306	1068	104.3727
60	99.66031	934	110.1977	1095	120.3425	1250	120.4079	1251	110.4596	1099	128.7201	1378	112.4231	1129	110.7868	1104	108.1033	1063	125.1858	1324	115.0411	1169	110.1977	1095	121.9788	1275	114.8447	1166	116.2192	1187	109.7396	1088	110.2632	1096	122.0442	1276	121.5861	1269	109.3469	1082	106.598	1040	127.6075	1361	115.9573	1183	110.1323	1094	106.2053
61	103.5873	994	112.5539	1131	123.0914	1292	121.7169	1271	110.9832	1107	131.7308	1424	113.863	1151	111.4413	1114	108.5615	1070	127.4765	1359	115.3683	1174	112.2267	1126	125.7748	1333	117.7245	1210	118.379	1220	112.1612	1125	113.0775	1139	124.7931	1318	122.8296	1288	109.8051	1089	108.6924	1072	130.88	1411	119.4916	1237	114.5829	1162	106.2053
62	104.6345	1010	117.07	1200	124.2695	1310	124.0077	1306	114.0593	1154	134.6106	1468	118.1827	1217	113.6666	1148	112.9466	1137	129.5055	1390	116.0228	1184	113.732	1149	130.8145	1410	118.1827	1217	119.4262	1236	113.7975	1150	116.2191	1187	127.4111	1358	128.262	1371	111.0486	1108	112.6848	1133	134.1525	1461	121.8478	1273	115.8265	1181	110.4595
63	107.2525	1050	117.9208	1213	128.5892	1376	124.8585	1319	114.6484	1163	139.1921	1538	120.4734	1252	114.2557	1157	113.6666	1148	132.4507	1435	117.9863	1214	117.2663	1203	134.9379	1473	120.7352	1256	121.3897	1266	116.8082	1196	116.8082	1196	131.1417	1415	131.2727	1417	113.6666	1148	117.2009	1202	136.705	1500	123.3532	1296	117.2009	1202	114.9101
64	111.1141	1109	120.6697	1255	128.851	1380	128.0001	1367	116.0883	1185	141.221	1569	120.6043	1254	116.5464	1192	117.3972	1205	134.1525	1461	119.688	1240	119.0335	1230	138.9303	1534	121.6515	1270	123.9423	1305	118.2481	1218	117.3318	1204	134.087	1460	134.2179	1462	114.3866	1159	117.4627	1206	137.4904	1512	124.8585	1319	118.1827	1217	115.2374
65	115.6301	1178	122.9605	1290	129.1128	1384	132.3198	1433	118.1172	1216	142.4646	1588	122.8296	1288	121.1934	1263	120.6043	1254	134.3488	1464	124.4659	1313	121.9133	1274	140.3047	1555	121.717	1271	128.9165	1381	120.5388	1253	118.379	1220	136.6395	1499	135.4615	1481	116.2192	1187	117.8554	1212	138.2758	1524	126.2984	1341	118.5754	1223	115.6955
66	116.4155	1190	124.2695	1310	131.2072	1416	134.8724	1472	119.4262	1236	147.0461	1658	125.644	1331	125.3822	1327	122.4369	1282	137.2941	1509	127.8038	1364	122.8951	1289	140.7629	1562	126.6912	1347	129.6364	1392	121.6515	1270	120.3425	1250	141.6137	1575	140.8938	1564	117.9863	1214	119.2953	1234	138.9303	1534	131.469	1420	120.8661	1258	117.2009
67	118.9681	1229	129.2437	1386	134.8724	1472	135.5923	1483	122.5678	1284	148.5514	1681	126.5603	1345	127.2148	1355	124.3349	1311	139.9775	1550	129.8982	1396	126.6911	1347	143.1845	1599	128.3929	1373	130.16	1400	125.6439	1331	125.3821	1327	143.6427	1606	141.8101	1578	118.3136	1219	119.8843	1243	139.7812	1547	133.4325	1450	122.6333	1285	121.9133
68	121.3897	1266	134.1524	1461	135.6578	1484	135.7232	1485	125.2513	1325	151.7585	1730	131.6654	1423	128.4583	1374	126.6911	1347	140.8284	1563	134.6106	1468	128.5892	1376	144.6899	1622	131.3381	1418	130.4218	1404	125.9712	1336	127.1493	1354	146.5879	1651	144.8863	1625	119.7535	1241	124.8585	1319	141.6138	1575	135.0687	1475	126.6912	1347	122.9605
69	124.5313	1314	135.7887	1486	137.5558	1513	137.8831	1518	130.2909	1402	153.2638	1753	132.1235	1430	129.571	1391	131.7962	1425	143.7082	1607	138.014	1520	133.0398	1444	150.515	1711	132.3853	1434	132.5162	1436	128.3928	1373	127.8038	1364	147.2424	1661	147.0461	1658	123.7459	1302	127.2147	1355	142.9228	1595	137.1631	1507	129.1128	1384	123.8114
70	126.4948	1344	141.2865	1570	141.2865	1570	142.2028	1584	133.4979	1451	154.5074	1772	137.5558	1513	133.7598	1455	134.4142	1465	145.868	1640	142.3992	1587	133.2362	1447	152.1512	1736	135.7233	1485	134.2179	1462	132.9089	1442	128.5238	1375	153.1329	1751	148.8133	1685	128.7856	1379	132.4507	1435	146.9152	1656	138.7339	1531	130.88	1411	126.1021
71	130.8145	1410	143.7081	1607	143.5118	1604	144.1663	1614	134.8069	1471	156.929	1809	141.4174	1572	134.807	1471	136.4432	1496	148.0279	1673	147.3079	1662	134.087	1460	154.0493	1765	137.0977	1506	138.1449	1522	134.7415	1470	133.6943	1454	159.2198	1844	152.9366	1748	130.0946	1399	137.8176	1517	147.9624	1672	140.5665	1559	132.9089	1442	129.44
72	130.88	1411	146.3916	1648	145.9989	1642	147.0461	1658	140.2393	1554	158.1726	1828	144.1008	1613	139.0612	1536	137.6867	1515	151.1695	1721	149.7296	1699	135.9851	1489	154.7692	1776	137.3595	1510	140.632	1560	139.323	1540	136.1814	1492	161.9032	1885	156.0782	1796	131.9926	1428	143.4464	1603	148.6824	1683	143.3154	1601	137.0323	1505	132.3853
73	134.2834	1463	149.1405	1690	147.3733	1663	152.9366	1748	145.4753	1634	159.0889	1842	149.795	1700	140.8938	1564	141.5483	1574	153.5911	1758	151.8894	1732	137.7522	1516	158.8926	1839	141.6792	1576	144.8208	1624	141.221	1569	136.5741	1498	165.503	1940	158.1072	1827	136.5087	1497	148.0278	1673	150.2532	1707	146.2607	1646	139.1921	1538	133.1053
74	135.5269	1482	151.2349	1722	149.6641	1698	154.9655	1779	146.9152	1656	161.1178	1873	153.3293	1754	144.0354	1612	146.2607	1646	157.5836	1819	153.9184	1763	138.5376	1528	161.3797	1877	143.3154	1601	145.9335	1641	141.5483	1574	142.0719	1582	171.9825	2039	161.1833	1874	142.0065	1581	149.075	1689	151.2349	1722	150.7767	1715	141.6792	1576	135.2651
75	138.5376	1528	152.8711	1747	150.6458	1713	158.8271	1838	147.7006	1668	163.0159	1902	154.5728	1773	145.4753	1634	150.384	1709	160.987	1871	156.6018	1804	142.0065	1581	165.6339	1942	146.3261	1647	151.4967	1726	146.588	1651	147.177	1660	177.6113	2125	161.5106	1879	143.3809	1602	150.7767	1715	153.4602	1756	154.3765	1770	143.3155	1601	135.7233
76	140.1738	1553	157.5835	1819	152.0203	1734	164.1285	1919	149.6641	1698	166.7465	1959	154.7038	1775	151.3658	1724	155.8164	1792	163.2122	1905	158.1726	1828	142.1374	1583	172.3098	2044	149.4023	1694	153.0676	1750	152.4785	1741	148.4206	1679	179.4438	2153	163.0159	1902	148.0279	1673	154.9001	1778	159.6125	1850	159.3507	1846	145.7371	1638	137.2286
77	145.8026	1639	160.856	1869	153.0675	1750	164.5867	1926	150.7113	1714	167.6628	1973	159.8089	1853	157.5181	1818	161.3796	1877	164.8485	1930	164.5213	1925	145.9335	1641	178.4621	2138	152.3475	1739	159.4816	1848	157.4527	1817	154.3765	1770	182.3891	2198	169.5609	2002	154.0493	1765	160.856	1869	160.9215	1870	163.2777	1906	147.6352	1667	138.7994
78	145.9989	1642	164.5212	1925	153.8529	1762	170.6735	2019	151.8894	1732	169.8881	2007	162.4268	1893	158.1072	1827	164.2594	1921	168.7101	1989	165.4376	1939	147.3734	1663	179.1821	2149	154.6383	1774	163.8013	1914	158.0417	1826	160.5288	1864	185.858	2251	171.459	2031	155.031	1780	163.6049	1911	167.4011	1969	163.6704	1912	149.2714	1692	141.1556
79	146.9152	1656	169.2336	1997	160.1361	1858	173.357	2060	154.8347	1777	173.8806	2068	163.3432	1907	158.5653	1834	170.3463	2014	169.4955	2001	167.3356	1968	149.795	1700	183.9599	2222	159.2198	1844	164.7831	1929	159.7434	1852	160.7906	1868	190.7012	2325	174.3388	2075	159.4816	1848	166.1575	1950	174.1424	2072	165.8302	1945	152.0858	1735	146.588
80	150.5804	1712	169.5609	2002	164.4558	1924	177.6767	2126	161.0524	1872	176.9567	2115	163.6049	1911	165.0449	1933	172.7679	2051	173.4879	2062	168.2519	1982	151.8894	1732	189.5232	2307	160.3979	1862	165.7648	1944	164.914	1931	161.1179	1873	193.1884	2363	177.3495	2121	162.7541	1898	166.1575	1950	177.2186	2119	167.1392	1965	156.929	1809	151.0386
81	153.9184	1763	174.0115	2070	166.6156	1957	180.3602	2167	161.576	1880	184.0908	2224	165.0448	1933	169.8227	2006	176.1713	2103	177.9385	2130	170.3463	2014	154.6383	1774	197.1154	2423	165.8303	1945	172.5717	2048	168.5791	1987	163.0814	1903	196.5918	2415	184.549	2231	165.503	1940	167.1393	1965	179.0512	2147	168.3173	1983	162.8195	1899	157.1254
82	154.8347	1777	180.9492	2176	168.7755	1990	184.0254	2223	164.6522	1927	185.3998	2244	166.5502	1956	171.5899	2033	177.4149	2122	179.7057	2157	172.1789	2042	156.9945	1810	199.4061	2458	168.7755	1990	174.797	2082	169.8882	2007	166.1575	1950	204.5112	2536	185.5307	2246	172.1134	2041	167.8592	1976	182.1928	2195	169.4954	2001	166.6811	1958	159.6125
83	159.4816	1848	186.3161	2258	169.6918	2004	187.5597	2277	165.6339	1942	192.6647	2355	169.1028	1995	173.4225	2061	181.4728	2184	182.1273	2194	173.9461	2069	161.9687	1886	203.3986	2519	169.9536	2008	181.9965	2192	175.5823	2094	169.4955	2001	204.9039	2542	190.8322	2327	174.5351	2078	168.121	1980	182.5855	2201	172.9643	2054	166.812	1960	160.5288
84	163.9977	1917	191.0285	2330	173.5533	2063	187.8215	2281	166.9429	1962	200.4533	2474	170.5426	2017	180.3602	2167	183.0436	2208	184.9417	2237	178.7239	2142	164.2595	1921	205.493	2551	171.3281	2029	183.3709	2213	176.3023	2105	172.6371	2049	209.0927	2606	195.3482	2396	175.4514	2092	174.666	2080	185.7925	2250	173.7497	2066	168.9064	1992	164.7176
85	167.5974	1972	192.0757	2346	174.6005	2079	188.3451	2289	170.8699	2022	208.4382	2596	171.5244	2032	181.211	2180	184.8107	2235	188.9995	2299	185.9234	2252	171.1972	2027	211.9725	2650	178.2003	2134	188.8033	2296	178.3312	2136	173.9461	2069	217.5358	2735	196.33	2411	178.9203	2145	180.1638	2164	190.8976	2328	175.7132	2096	174.4697	2077	165.7648
86	174.3388	2075	196.7881	2418	177.7421	2127	190.5704	2323	172.9643	2054	216.6849	2722	174.0115	2070	185.6616	2248	185.5961	2247	189.654	2309	193.3847	2366	173.0298	2055	212.4307	2657	183.5018	2215	191.4867	2337	181.1456	2179	179.8366	2159	222.1172	2805	198.4898	2444	182.3891	2198	186.7743	2265	198.5553	2445	176.0405	2101	179.2475	2150	167.9247
87	175.2551	2089	200.1261	2469	182.0618	2193	194.6937	2386	173.8806	2068	219.5647	2766	178.0694	2132	187.3633	2274	192.0757	2346	190.5049	2322	194.8901	2389	179.8366	2159	216.6195	2721	189.3268	2304	194.1702	2378	183.6981	2218	185.2689	2242	227.8768	2893	200.9769	2482	184.3526	2228	192.6648	2355	204.4458	2535	177.7422	2127	180.1638	2164	171.5244
88	178.2658	2135	207.5219	2582	188.8687	2297	195.0864	2392	176.5641	2109	226.5679	2873	178.2003	2134	192.6647	2355	199.7988	2464	192.3375	2350	196.3954	2412	184.7453	2234	219.5647	2766	196.919	2420	197.05	2422	187.756	2280	189.6541	2309	228.2041	2898	203.2677	2517	189.2614	2303	193.6465	2370	206.8674	2572	182.1273	2194	184.6144	2232	172.048
89	179.3784	2152	209.2236	2608	190.1777	2317	196.7881	2418	178.0694	2132	227.1569	2882	179.1166	2148	197.9008	2435	201.6314	2492	192.9265	2359	198.1626	2439	188.7378	2295	223.8844	2832	197.3117	2426	203.4641	2520	195.3482	2396	193.0575	2361	231.4111	2947	207.3256	2579	192.3375	2350	198.4898	2444	210.5981	2629	187.8869	2282	186.3816	2259	177.7422
90	184.6799	2233	210.4017	2626	197.5735	2430	203.2022	2516	179.9675	2161	233.0474	2972	186.5779	2262	201.1733	2485	204.9693	2543	195.4136	2397	198.8171	2449	189.7195	2310	225.3898	2855	202.4823	2505	204.7731	2540	197.2462	2425	197.3117	2426	236.778	3029	213.8051	2678	194.2356	2379	203.2022	2516	212.9543	2665	192.7957	2357	190.6358	2324	185.2035
[truncated: 151 more columns]
