# Supplementary material for: Development of a feeding simulation to evaluate how feeding distribution in aquaculture affects individual differences in growth based on the fish schooling behavioral model
Source: PLoS One. 2023 Feb 2;18(2):e0280017. doi: 10.1371/journal.pone.0280017 (PMC9894463; doi:10.1371/journal.pone.0280017)
Supplement: S2 File — (CSV) [file pone.0280017.s002.csv]

	Ind. No. 1		Ind. No. 2		Ind. No. 3		Ind. No. 4		Ind. No. 5		Ind. No. 6		Ind. No. 7		Ind. No. 8		Ind. No. 9		Ind. No. 10		Ind. No. 11		Ind. No. 12		Ind. No. 13		Ind. No. 14		Ind. No. 15		Ind. No. 16		Ind. No. 17		Ind. No. 18		Ind. No. 19		Ind. No. 20		Ind. No. 21		Ind. No. 22		Ind. No. 23		Ind. No. 24		Ind. No. 25
day	Body mass(g)	Accumulated feed intake(grain)	Body mass(g)	Accumulated feed intake(grain)	Body mass(g)	Accumulated feed intake(grain)	Body mass(g)	Accumulated feed intake(grain)	Body mass(g)	Accumulated feed intake(grain)	Body mass(g)	Accumulated feed intake(grain)	Body mass(g)	Accumulated feed intake(grain)	Body mass(g)	Accumulated feed intake(grain)	Body mass(g)	Accumulated feed intake(grain)	Body mass(g)	Accumulated feed intake(grain)	Body mass(g)	Accumulated feed intake(grain)	Body mass(g)	Accumulated feed intake(grain)	Body mass(g)	Accumulated feed intake(grain)	Body mass(g)	Accumulated feed intake(grain)	Body mass(g)	Accumulated feed intake(grain)	Body mass(g)	Accumulated feed intake(grain)	Body mass(g)	Accumulated feed intake(grain)	Body mass(g)	Accumulated feed intake(grain)	Body mass(g)	Accumulated feed intake(grain)	Body mass(g)	Accumulated feed intake(grain)	Body mass(g)	Accumulated feed intake(grain)	Body mass(g)	Accumulated feed intake(grain)	Body mass(g)	Accumulated feed intake(grain)	Body mass(g)	Accumulated feed intake(grain)	Body mass(g)
1	38.53	0	38.53	0	38.53	0	38.53	0	38.53	0	38.53	0	38.53	0	38.53	0	38.53	0	38.53	0	38.53	0	38.53	0	38.53	0	38.53	0	38.53	0	38.53	0	38.53	0	38.53	0	38.53	0	38.53	0	38.53	0	38.53	0	38.53	0	38.53	0	38.53
2	39.3154	12	38.9227	6	39.3154	12	39.5772	16	39.64265	17	38.59545	1	40.16625	25	38.59545	1	39.5772	16	40.16625	25	38.85725	5	39.11905	9	38.9227	6	39.11905	9	38.72635	3	38.6609	2	38.7918	4	39.11905	9	38.98815	7	40.03535	23	38.9227	6	39.3154	12	39.0536	8	39.1845	10	39.11905
3	39.839	20	39.7081	18	40.2317	26	40.3626	28	39.90445	21	39.3154	12	40.55895	31	39.7081	18	40.42805	29	41.08255	39	39.11905	9	40.2317	26	39.51175	15	40.03535	23	38.9227	6	38.6609	2	39.0536	8	39.5772	16	39.24995	11	40.7553	34	40.4935	30	39.839	20	39.24995	11	39.3154	12	39.4463
4	40.8862	36	41.34435	43	41.99885	53	40.55895	31	40.7553	34	39.64265	17	41.148	40	40.6244	32	41.2789	42	41.21345	41	39.1845	10	41.34435	43	40.42805	29	40.16625	25	40.2317	26	40.2317	26	39.7081	18	39.77355	19	39.4463	14	42.39155	59	40.7553	34	40.6244	32	40.29715	27	39.5772	16	39.90445
5	42.52245	61	41.73705	49	43.04605	69	40.82075	35	41.4098	44	40.29715	27	42.1952	56	41.60615	47	42.7188	64	41.6716	48	39.3154	12	42.12975	55	41.60615	47	41.2789	42	41.86795	51	40.55895	31	40.75529	34	41.4098	44	39.9699	22	43.43875	75	41.148	40	41.148	40	40.3626	28	39.7081	18	40.4935
6	43.83145	81	42.78425	65	44.22415	87	42.12975	55	41.86795	51	40.55895	31	43.1115	70	42.26065	57	44.48595	91	43.3733	74	39.38085	13	42.26065	57	42.39155	59	41.34435	43	42.0643	54	41.6716	48	41.14799	40	41.99885	53	41.4098	44	44.2896	88	41.34435	43	41.5407	46	41.47525	45	40.1008	24	41.9334
7	44.9441	98	43.3733	74	44.61685	93	43.83144	81	42.3261	58	41.73705	49	44.2896	88	42.3261	58	44.74775	95	44.61685	93	40.3626	28	42.39156	59	43.8969	82	41.8025	50	42.457	60	42.0643	54	41.2789	42	42.457	60	42.0643	54	46.1222	116	41.60615	47	41.99885	53	43.1115	70	40.4935	30	43.04605
8	45.5986	108	43.766	80	44.9441	98	45.33679	104	44.22414	87	42.0643	54	45.40225	105	42.8497	66	45.27135	103	45.3368	104	41.148	40	44.09325	85	44.87865	97	42.9806	68	43.43875	75	43.83146	81	42.26065	57	43.3733	74	42.3261	58	47.5621	138	41.73705	49	42.52245	61	44.8132	96	40.95165	37	43.2424
9	46.1222	116	45.53315	107	45.4677	106	45.40224	105	44.28959	88	43.2424	72	47.1694	132	43.3733	74	45.79495	111	46.1222	116	41.86795	51	45.3368	104	45.14045	101	43.6351	78	43.5042	76	45.66405	109	42.78425	65	43.96235	83	42.98059	68	48.28205	149	42.52245	61	43.30785	73	45.00955	99	42.12975	55	45.075
10	46.2531	118	46.58035	123	46.5149	122	46.18764	117	44.94409	98	43.6351	78	49.06745	161	44.0278	84	46.44945	121	47.3003	134	42.91515	67	45.79495	111	45.9913	114	45.40225	105	44.87865	97	46.77671	126	43.83145	81	45.79495	111	44.1587	86	48.80565	157	42.8497	66	43.766	80	45.7295	110	42.457	60	45.53315
11	46.44945	121	46.6458	124	47.03851	130	46.84214	127	46.38399	120	43.70055	79	49.59105	169	44.6823	94	46.9076	128	47.62755	139	43.3733	74	46.9076	128	47.4312	136	46.18765	117	45.00955	99	47.43121	136	45.5986	108	45.9913	114	45.99129	114	49.9183	174	44.61685	93	44.5514	92	45.9913	114	43.766	80	46.05675
12	47.3003	134	47.23485	133	48.0857	146	48.74019	156	46.51489	122	43.766	80	51.03095	191	45.075	100	47.4312	136	49.32925	165	45.14045	101	47.693	140	48.15115	147	46.18765	117	45.075	100	48.60931	154	46.18765	117	47.36575	135	47.03849	130	50.9655	190	45.075	100	45.9913	114	46.84215	127	44.0278	84	46.5149
13	48.15115	147	49.1329	162	50.04921	176	50.50734	183	46.90759	128	44.5514	92	52.4054	212	45.075	100	48.0857	146	49.32925	165	46.9076	128	48.67476	155	48.4784	152	46.384	120	46.31855	119	48.93656	159	46.2531	118	47.4312	136	48.67474	155	51.42365	197	45.92585	113	46.1222	116	47.693	140	44.5514	92	47.693
14	48.6093	154	50.50735	183	51.42366	197	51.55454	199	48.47839	152	44.9441	98	54.56525	245	45.8604	112	48.15115	147	49.46015	167	47.49665	137	48.87111	158	49.5256	168	48.0857	146	47.62754	139	50.31101	180	46.2531	118	48.15115	147	49.32924	165	52.66719	216	47.23485	133	46.71125	125	49.2638	164	44.87865	97	49.6565
15	49.19835	163	52.1436	208	53.38716	227	52.07814	207	50.44189	182	45.075	100	54.7616	248	46.58035	123	48.80564	157	50.7037	186	47.88935	143	49.39471	166	51.3582	196	50.0492	176	48.02024	145	50.76916	187	48.15115	147	48.93655	159	51.29274	195	53.71439	232	49.1329	162	47.03851	130	51.29275	195	45.66405	109	49.7874
16	50.76915	187	52.4054	212	55.54701	260	52.33994	211	52.27449	210	45.9913	114	55.48156	259	48.2166	148	49.7874	172	50.76915	187	48.4784	152	50.44191	182	51.81635	203	51.68545	201	48.08569	146	51.55456	199	48.54385	153	49.1329	162	52.20905	209	53.84529	234	49.59105	169	47.16941	132	51.94725	205	46.31855	119	50.50735
17	51.2273	194	54.30344	241	56.92146	281	52.79809	218	52.53629	214	46.6458	124	56.65966	277	48.41295	151	51.81635	203	51.3582	196	49.72195	171	50.63826	185	53.91075	235	53.0599	222	48.80564	157	52.07816	207	48.80564	157	49.59105	169	53.1908	224	54.04165	237	50.7037	186	49.06746	161	52.929	220	48.28205	149	51.55455
18	52.0127	206	55.80879	264	57.31416	287	53.38714	227	53.84529	234	46.84215	127	56.92146	281	48.67475	155	52.7981	218	52.2745	210	50.9655	190	52.1436	208	54.30345	241	55.21975	255	49.85284	173	52.92901	220	49.98375	175	51.16185	193	53.7144	232	56.33239	272	52.47085	213	50.18011	178	54.238	240	50.0492	176	51.94725
19	52.07815	207	56.39784	273	58.49226	305	54.49979	244	55.28519	256	46.9076	128	58.03411	298	50.11465	177	53.25624	225	52.7981	218	51.2273	194	54.238	240	55.0234	252	56.00515	267	50.76915	187	55.08886	253	50.76915	187	52.60175	215	54.3689	242	57.57594	291	52.5363	214	50.31101	180	55.48154	259	50.1801	178	52.1436
20	52.07815	207	56.65964	277	59.67036	323	56.13604	269	56.65964	277	48.28205	149	60.25941	332	50.8346	188	54.89249	250	53.5835	230	53.3217	226	56.00515	267	55.2852	256	56.92146	281	51.68545	201	55.61246	261	50.83459	188	54.17255	239	54.7616	248	57.77229	294	52.73265	217	50.70371	186	55.48154	259	50.9655	190	52.5363
21	53.77985	233	56.98689	282	61.96111	358	57.77229	294	57.44504	289	48.54385	153	61.50296	351	52.1436	208	54.95794	251	54.238	240	55.35065	257	57.9032	296	57.57595	291	56.9869	282	52.1436	208	57.11781	284	51.03094	191	56.2015	270	55.1543	254	59.73579	324	53.9762	236	51.35821	196	55.87424	265	53.0599	222	53.12535
22	55.21975	255	59.27764	317	62.41926	365	59.86668	326	58.55769	306	48.6093	154	64.18641	392	52.7981	218	54.95794	251	56.65965	277	55.547	260	59.27765	317	57.9032	296	57.31416	287	52.73265	217	59.47401	320	53.12534	223	56.26695	271	55.48155	259	62.22289	362	54.04165	237	51.75091	202	57.05235	283	55.1543	254	54.56525
23	56.52874	275	59.40854	319	64.97181	404	60.19394	331	59.0813	314	49.85285	173	65.75721	416	54.7616	248	55.74334	263	56.79055	279	55.8088	264	61.37205	349	60.3903	334	58.29591	302	53.12535	223	59.93216	327	53.25624	225	56.7251	278	57.44505	289	64.77544	401	54.43435	243	52.07816	207	57.7723	294	56.92145	281	54.7616
24	56.59419	276	60.97934	343	65.69176	415	62.35379	364	59.8667	326	50.76915	187	66.08446	421	56.9869	282	55.93969	266	57.3796	288	57.70684	293	62.6156	368	62.81195	371	59.67036	323	53.3217	226	60.06306	329	54.6307	246	57.96865	297	57.57595	291	66.08444	421	54.69614	247	52.40541	212	60.1285	330	57.18325	285	54.89251
25	57.24869	286	62.74649	370	65.95356	419	64.97179	404	62.35379	364	51.2273	194	66.47716	427	58.09955	299	56.39784	273	58.88495	311	58.4268	304	63.85915	387	65.36449	410	60.45576	335	53.7144	232	60.19396	331	55.74335	263	59.3431	318	57.7723	294	67.19709	438	54.76159	248	53.71441	232	60.84845	341	57.6414	292	55.61246
26	58.03409	298	63.13919	376	67.78616	447	66.14989	422	63.92459	388	52.47085	213	67.98251	450	58.5577	306	56.98689	282	59.9976	328	58.88494	311	64.25185	393	67.13165	437	61.37206	349	55.547	260	61.63386	353	57.6414	292	60.5212	336	58.23045	301	67.58979	444	56.98689	282	55.08886	253	61.4375	350	58.4268	304	56.85601
27	58.88494	311	64.4482	396	68.37521	456	66.86983	433	64.25185	393	54.3689	242	69.74966	477	59.67035	323	57.77229	294	60.32486	333	59.6049	322	64.64455	399	68.1134	452	63.00831	374	57.57595	291	62.41926	365	58.8195	310	60.84845	341	58.88495	311	69.61874	475	58.03409	298	56.85601	280	63.07375	375	59.0813	314	57.37961
28	61.24114	347	65.56084	413	69.55331	474	67.72069	446	65.2336	408	56.46329	274	71.64771	506	60.32485	333	59.47399	320	62.09201	360	62.2229	362	64.71	400	70.8623	494	63.72826	385	58.2959	302	64.97181	404	60.52119	336	63.33555	379	59.6049	322	71.90949	510	59.21219	316	58.75406	309	65.2336	408	59.474	320	57.83776
29	61.43749	350	65.95354	419	69.68421	476	68.89879	464	65.95354	419	58.36134	303	72.30221	516	60.783	340	60.71754	339	63.85916	387	64.4482	396	65.82265	417	71.18954	499	64.25186	393	58.4268	304	65.49541	412	62.02654	359	65.2336	408	61.24115	347	73.41484	533	59.67034	323	60.32486	333	65.82265	417	59.93215	327	58.81951
30	63.99004	389	66.8044	432	69.88056	479	69.22604	469	67.39345	441	59.73579	324	75.11655	559	60.84845	341	61.63384	353	65.16816	407	65.56084	413	67.7207	446	71.51679	504	64.97181	404	59.8667	326	65.69176	415	63.40099	380	66.54259	428	63.2701	378	74.85474	555	61.11024	345	61.37206	349	67.0662	436	62.3538	364	59.40856
31	65.88809	418	68.96425	465	72.62946	521	69.42239	472	70.14235	483	60.12849	330	76.0983	574	62.02655	359	61.69929	354	67.85161	448	65.6263	414	70.4696	488	72.23674	515	65.95356	419	61.11025	345	66.08446	421	63.46644	381	67.7207	446	63.46645	381	74.98564	557	62.81194	371	61.50296	351	67.91705	449	63.46645	381	61.11026
32	66.01899	420	69.88055	479	73.28397	531	71.18954	499	70.2078	484	62.15744	361	77.60365	597	62.4847	366	61.96109	358	69.42241	472	68.30975	455	72.6949	522	74.65839	552	66.14991	422	61.3066	348	67.58981	444	64.77544	401	70.4696	488	63.6628	384	75.24744	561	65.36449	410	61.83021	356	68.1134	452	64.38275	395	62.15746
33	66.80439	432	71.18954	499	74.33117	547	72.62944	521	70.9932	496	64.64455	399	78.3236	608	65.03725	405	64.25184	393	72.23676	515	69.48785	473	73.7421	538	74.92019	556	67.65526	445	63.85915	387	68.57156	459	65.16814	407	70.8623	494	64.3173	394	78.32359	608	65.95354	419	64.44821	396	68.1134	452	66.019	420	62.28836
34	67.00074	435	71.97495	511	75.11657	559	73.02214	527	72.564	520	66.47714	427	79.43625	625	66.86985	433	64.90634	403	74.00391	542	71.58224	505	74.85475	555	76.68734	583	68.24431	454	64.38275	395	71.32046	501	65.2336	408	73.7421	538	65.2336	408	80.54889	642	67.58979	444	65.03726	405	70.79685	493	66.21535	423	62.74651
35	67.45889	442	73.48029	534	78.12727	605	74.59294	551	75.0511	558	66.73895	431	79.7635	630	67.65525	445	67.52434	443	74.65841	552	71.90949	510	76.03285	573	79.76349	630	68.96426	465	65.6263	414	72.17131	514	65.8881	418	75.50925	565	67.39345	441	80.67979	644	69.68419	476	65.03726	405	71.84406	509	68.17886	453	65.3645
36	68.63699	460	74.59294	551	81.46522	656	77.27639	592	77.1455	590	67.91705	449	83.036	680	69.74965	477	67.85159	448	75.11656	559	74.85474	555	76.81825	585	80.22164	637	69.35696	471	66.28081	424	73.74211	538	67.00075	435	77.4073	594	68.83335	463	83.49413	687	70.14234	483	65.82266	417	72.62946	521	69.74966	477	65.95355
37	71.38589	502	75.31289	562	82.18517	667	78.32359	608	77.1455	590	67.9825	450	83.23235	683	71.84405	509	68.76788	462	78.12726	605	76.68735	583	79.95985	633	83.55959	688	70.53506	489	66.60806	429	76.81826	585	67.13165	437	79.50169	626	71.6477	506	85.85033	723	71.05864	497	66.34626	425	73.08761	528	70.27325	485	68.70245
38	71.45135	503	75.70559	568	83.55962	688	79.63259	628	78.1927	606	68.7679	462	83.49415	687	72.76035	523	70.01144	481	79.37081	624	77.47275	595	81.92336	663	83.88684	693	71.32046	501	67.19711	438	77.66911	598	69.61874	475	80.74525	645	72.9567	526	89.31918	776	72.95669	526	68.04796	451	73.34941	532	70.6005	490	68.76791
39	71.9095	510	76.29464	577	85.39222	716	83.36324	685	81.4652	656	69.1606	468	84.27955	699	72.8258	524	70.01144	481	81.46521	656	77.60365	597	82.77421	676	83.95229	694	71.32046	501	67.91705	449	79.89441	632	71.45135	503	80.9416	648	74.59295	551	90.82453	799	74.46204	549	69.09516	467	74.46206	549	73.2185	530	69.16061
40	74.7893	554	76.75279	584	87.22482	744	86.76664	737	84.80315	707	69.8151	478	85.3922	716	72.89125	525	70.33868	486	82.97056	679	79.69804	629	85.58855	719	83.95229	694	73.48031	534	68.2443	454	80.35256	639	72.49855	519	83.62505	689	75.64015	567	91.74083	813	75.44379	564	69.42241	472	74.46206	549	74.1348	544	71.05865
41	75.5747	566	78.58539	612	90.75912	798	89.97369	786	87.29025	745	69.88055	479	89.12285	773	74.59295	551	70.46958	488	83.36326	685	82.51239	672	86.96301	740	85.71944	721	76.491	580	68.83335	463	81.00706	649	74.1348	544	85.06495	711	78.12725	605	93.50798	840	78.65083	613	72.30221	516	74.98566	557	74.3966	548	71.18955
42	77.0146	588	80.02529	634	92.32993	822	93.63889	842	87.68295	751	70.40415	487	89.3192	776	74.6584	552	71.12408	498	85.06496	711	82.97054	679	90.49731	794	87.29025	745	77.27641	592	70.2078	484	81.98882	664	76.3601	578	87.55205	749	78.8472	616	95.20968	866	81.33428	654	74.78931	554	78.12726	605	74.98565	557	71.3859
43	77.60365	597	80.28709	638	95.07883	864	97.43498	900	91.21725	805	70.66595	491	91.1518	804	77.2764	592	72.10583	513	85.98125	725	84.08319	696	92.59171	826	90.88999	800	77.47276	595	70.53505	489	85.06496	711	77.73455	599	91.08635	803	79.17445	621	96.58413	887	83.29778	684	74.78931	554	80.09076	635	75.11655	559	74.1348
44	79.17445	621	81.727	660	95.86423	876	99.07124	925	92.52625	825	71.255	500	92.00266	817	80.418	640	72.17129	514	87.61751	750	85.71944	721	93.24621	836	94.55519	856	79.43626	625	71.5168	504	86.04671	726	79.8944	632	92.13355	819	82.38149	670	98.41673	915	84.80313	707	76.94916	587	81.66156	659	78.12724	605	75.8365
45	79.69805	629	84.4759	702	96.78053	890	100.5766	948	93.04985	833	71.32046	501	94.55521	856	83.6905	690	74.33114	547	88.33746	761	89.25375	775	94.29341	852	95.07879	864	81.98881	664	71.9095	510	89.71191	782	80.5489	642	95.92965	877	85.19584	713	99.66029	934	86.43938	732	80.09076	635	82.97056	679	80.22164	637	75.9674
46	82.97055	679	84.7377	706	96.97688	893	101.4274	961	93.1153	834	71.90951	510	96.45325	885	87.09389	742	77.34184	593	92.13355	819	89.51555	779	95.86421	876	95.99509	878	82.83966	677	74.9202	556	92.32991	822	83.10146	681	99.7912	936	88.79559	768	99.79118	936	88.20654	759	83.36326	685	83.10146	681	83.55959	688	78.12725
47	84.345	700	85.06495	711	97.36958	899	103.3909	991	96.97685	893	72.95671	526	96.91141	892	87.94475	755	78.12724	605	93.44255	839	91.2827	806	98.15496	911	98.08949	910	86.24306	729	75.24744	561	93.04986	833	86.5703	734	101.951	969	89.64644	781	103.98	1000	91.74084	813	84.60681	704	83.23235	683	83.8214	692	81.26885
48	86.11215	727	88.6647	766	98.28587	913	104.1109	1002	98.22041	912	74.85476	555	98.48221	916	89.12285	773	78.45449	610	93.57345	841	91.87175	815	99.39851	930	101.1656	957	89.12286	773	77.93089	602	94.03161	848	87.0939	742	103.5219	993	93.44254	839	105.878	1029	91.93719	816	85.06496	711	83.5596	688	84.73769	706	81.3343
49	86.11215	727	91.0209	802	100.9693	954	104.2418	1004	100.9039	953	75.50926	565	101.5584	963	90.56275	795	79.04354	619	93.83525	845	95.9951	878	99.98756	939	101.951	969	92.65716	827	78.5854	612	94.35886	853	88.0102	756	105.8126	1028	94.35883	853	106.2053	1034	91.93719	816	87.68296	751	83.5596	688	86.57029	734	81.53065
50	89.64645	781	93.57345	841	104.3727	1006	104.3072	1005	101.4275	961	76.09831	574	101.5584	963	91.1518	804	80.54889	642	94.5552	856	99.85665	937	104.0455	1001	102.9328	984	93.57346	841	79.2399	622	95.60241	872	90.1046	788	108.6924	1072	96.19144	881	107.3179	1051	93.90069	846	87.68296	751	83.6905	690	90.03914	787	84.01775
51	89.9737	786	97.0423	894	106.8598	1044	104.4381	1007	102.8019	982	79.30536	623	104.9618	1015	94.62065	857	83.95229	694	95.7333	874	101.5583	963	108.2343	1065	103.26	989	94.03161	848	79.8944	632	96.58416	887	90.30095	791	111.1795	1110	98.94034	923	108.6924	1072	97.69678	904	89.12286	773	84.54135	703	91.67539	812	85.85036
52	91.2827	806	97.8277	906	107.7761	1058	107.7106	1057	105.4199	1022	79.82896	631	106.6635	1041	97.3041	898	86.57028	734	96.3878	884	105.6817	1026	110.9832	1107	104.6999	1011	94.81701	860	80.0253	634	100.5766	948	93.44255	839	113.7975	1150	102.9328	984	109.0851	1078	98.74399	920	92.59171	826	87.81385	753	92.19899	820	88.01021
53	92.13355	819	101.7547	966	112.0958	1124	108.9542	1076	107.1216	1048	79.89441	632	109.1506	1079	97.6968	904	87.87928	754	97.3041	898	109.6087	1086	111.245	1111	106.9907	1046	95.79876	875	83.2978	684	101.9511	969	96.2569	882	117.5936	1208	106.4016	1037	109.4123	1083	99.79119	936	94.75156	859	89.12285	773	92.39534	823	89.18831
54	92.8535	830	102.0165	970	114.0593	1154	109.216	1080	108.9542	1076	83.16691	682	110.5905	1101	99.98755	939	89.31918	776	97.76225	905	113.0121	1138	112.554	1131	108.4306	1068	96.32236	883	83.62505	689	105.2236	1019	97.50045	901	117.9863	1214	108.9542	1076	110.9177	1106	103.8491	998	97.36956	899	89.4501	778	92.59169	826	92.00266
55	96.71505	889	103.5873	994	116.5464	1192	110.1323	1094	109.4124	1083	84.08321	696	110.7214	1103	102.8673	983	92.98438	832	97.76225	905	113.4703	1145	112.9467	1137	109.4778	1084	96.71506	889	86.11214	727	109.5433	1085	101.5583	963	118.8371	1227	111.5067	1115	111.3758	1113	104.8308	1013	97.89316	907	90.6282	796	92.59169	826	95.4715
56	96.84595	891	104.8309	1013	118.1172	1216	111.5067	1115	111.6376	1117	84.34501	700	115.172	1171	106.7289	1042	93.37708	838	98.0895	910	114.2557	1157	115.172	1171	110.4595	1099	98.41676	915	86.63574	735	111.7686	1119	103.1292	987	119.0989	1231	116.0882	1185	112.423	1129	105.4199	1022	99.72576	935	90.69365	797	92.78804	829	99.39851
57	96.97684	893	105.6163	1025	122.9605	1290	112.6194	1132	113.7975	1150	85.39221	716	116.0882	1185	109.1505	1079	93.76978	844	98.4822	916	115.761	1180	118.8372	1227	113.9284	1152	100.9039	953	89.71189	782	116.1537	1186	103.1946	988	120.9315	1259	118.1826	1217	115.4992	1176	109.3469	1082	100.1839	942	91.0209	802	96.84594	891	99.39851
58	100.3148	944	107.907	1060	125.1858	1324	113.3393	1143	114.3866	1159	87.55206	749	116.5464	1192	109.8705	1090	97.10773	895	98.6131	918	120.408	1251	121.8479	1273	114.9756	1168	104.3073	1005	90.49729	794	117.2663	1203	107.4489	1053	125.1858	1324	118.968	1229	118.4444	1221	109.805	1089	100.2494	943	91.2827	806	98.08949	910	100.9039
59	100.9693	954	111.0486	1108	128.4583	1374	114.9101	1167	114.8447	1166	90.89001	800	118.9026	1228	114.7138	1164	101.1002	956	98.80945	921	125.2513	1325	126.7566	1348	116.5464	1192	105.2235	1019	94.22794	851	119.6226	1239	111.7686	1119	127.0838	1353	123.7459	1302	119.4916	1237	110.7868	1104	104.2418	1004	94.9479	862	98.80944	921	105.289
60	105.0272	1016	113.143	1140	129.9637	1397	115.9573	1183	117.07	1200	94.03162	848	123.7459	1302	119.3607	1235	102.4092	976	100.3802	945	130.2909	1402	130.2255	1401	119.0989	1231	108.5615	1070	94.48975	855	124.4659	1313	112.1613	1125	127.7383	1363	125.7094	1332	124.3349	1311	113.9938	1153	105.0272	1016	99.0058	924	101.7547	966	109.6741
61	109.3469	1082	115.8265	1181	130.9454	1412	118.3135	1219	117.9863	1214	94.29342	852	125.4476	1328	123.1568	1293	103.0637	986	101.4275	961	131.0109	1413	130.5527	1406	123.9422	1305	109.2814	1081	94.75155	859	128.5892	1376	115.8265	1181	132.9743	1443	128.6546	1377	125.0549	1322	115.1065	1170	105.6163	1025	100.1839	942	102.8673	983	110.3287
62	109.8051	1089	116.8737	1197	136.3123	1494	121.9787	1275	118.0518	1215	97.63137	903	130.5527	1406	124.4658	1313	107.187	1049	105.6162	1025	131.9926	1428	130.8145	1410	127.1493	1354	110.3941	1098	96.7805	890	131.6654	1423	118.4445	1221	133.3671	1449	131.5999	1422	130.0945	1399	117.9208	1213	105.9435	1030	102.3438	975	105.0926	1017	112.9466
63	110.3941	1098	118.4445	1221	139.4539	1542	124.9894	1321	121.4551	1267	98.02407	909	133.1053	1445	126.8875	1350	111.5067	1115	106.4016	1037	133.0398	1444	131.7308	1424	128.851	1380	112.7503	1134	100.7729	951	133.8907	1457	119.9498	1244	133.9561	1458	136.9013	1503	130.0945	1399	122.7641	1287	107.8416	1059	103.9146	999	106.2053	1034	113.5357
64	111.8995	1121	120.2771	1249	145.0826	1628	124.9894	1321	122.3714	1281	101.9511	969	138.5376	1528	127.8692	1365	111.7031	1118	108.0379	1062	133.8907	1457	131.8617	1426	132.9743	1443	114.7793	1165	103.6527	995	137.5558	1513	121.4551	1267	135.1342	1476	139.323	1540	132.058	1429	122.9605	1290	110.8523	1105	107.8416	1059	106.2707	1035	114.3866
65	112.3576	1128	121.6515	1270	145.9335	1641	125.3167	1326	123.8768	1304	105.5508	1024	138.8649	1533	128.3928	1373	114.452	1160	109.6087	1086	139.2576	1539	135.9196	1488	135.396	1480	116.2846	1188	107.8415	1059	140.1738	1553	125.7748	1333	135.3306	1479	141.8101	1578	135.0033	1474	126.1675	1339	112.554	1131	110.5905	1101	106.9907	1046	114.7793
66	114.8447	1166	126.6257	1346	151.8894	1732	127.4111	1358	129.1128	1384	106.4671	1038	140.8284	1563	130.6181	1407	115.8919	1182	111.7686	1119	142.5301	1589	141.941	1580	135.985	1489	116.6118	1193	111.6376	1117	140.6974	1561	128.0002	1367	140.8284	1563	142.9882	1596	138.7994	1532	127.542	1360	113.3394	1143	115.172	1171	107.6452	1056	119.4262
67	119.4917	1237	129.7673	1394	155.2928	1784	127.9347	1366	129.1782	1385	108.2343	1065	142.9882	1596	135.985	1489	118.5753	1223	113.9284	1152	146.1298	1644	142.2683	1585	141.4828	1573	117.07	1200	115.4992	1176	141.6792	1576	131.7962	1425	142.0065	1581	145.2789	1631	138.8648	1533	130.2909	1402	116.0883	1185	117.9209	1213	109.3469	1082	124.335
68	120.408	1251	130.16	1400	156.4055	1801	133.1707	1446	130.2254	1401	110.9832	1107	145.0826	1628	136.705	1500	123.3532	1296	116.3501	1189	147.5043	1665	144.8863	1625	145.4099	1633	121.7824	1272	118.9026	1228	147.2424	1661	137.2286	1508	147.7661	1669	146.1298	1644	140.0429	1551	135.396	1480	117.0046	1199	119.6226	1239	111.114	1109	126.8221
69	123.5496	1299	134.4142	1465	156.7327	1806	134.9378	1473	130.5527	1406	113.6666	1148	148.6169	1682	142.5955	1590	126.1675	1339	116.6119	1193	151.5622	1727	150.8422	1716	146.3262	1647	126.4948	1344	118.968	1229	153.1329	1751	141.0901	1567	153.722	1760	148.0278	1673	142.9227	1595	137.4904	1512	121.7824	1272	124.4659	1313	113.6666	1148	130.7491
70	124.9895	1321	134.7415	1470	160.267	1860	138.014	1520	130.8799	1411	115.3029	1173	150.4495	1710	147.5042	1665	129.5709	1391	121.3243	1265	152.6094	1743	154.442	1771	150.8422	1716	129.1783	1385	118.968	1229	159.4162	1847	147.0461	1658	154.5074	1772	152.2166	1737	143.3154	1601	138.603	1529	125.7748	1333	128.1311	1369	114.0593	1154	130.9454
71	130.0291	1398	136.1814	1492	166.6157	1957	140.1738	1553	132.3853	1434	116.8737	1197	150.7113	1714	148.8132	1685	134.4142	1465	124.2695	1310	158.958	1840	158.3035	1830	150.8422	1716	129.7673	1394	121.3897	1266	161.576	1880	147.1115	1659	160.9215	1870	152.8057	1746	146.2607	1646	144.6245	1621	128.2619	1371	128.9819	1382	115.3683	1174	135.7233
72	130.2255	1401	136.705	1500	171.5244	2032	140.9592	1565	135.985	1489	117.8554	1212	153.6566	1759	149.075	1689	139.9775	1550	129.2437	1386	162.7541	1898	159.0889	1842	153.0675	1750	135.2651	1478	122.5023	1283	168.121	1980	149.4023	1694	163.6049	1911	153.3947	1755	151.5621	1727	145.2135	1630	129.3091	1387	129.7019	1393	117.5936	1208	135.7887
73	130.7491	1409	137.1631	1507	174.4697	2077	143.9699	1611	136.3123	1494	118.379	1220	157.1909	1813	149.4677	1695	140.1084	1552	133.9561	1458	165.1103	1934	159.9398	1855	155.3583	1785	140.8938	1564	124.204	1309	168.121	1980	151.1694	1721	169.4955	2001	159.6779	1851	157.649	1820	147.3734	1663	129.7018	1393	129.7019	1393	120.8661	1258	141.221
74	132.3199	1433	142.7264	1592	179.9675	2161	145.2135	1630	137.0977	1506	123.2878	1295	161.9033	1885	149.4677	1695	140.5665	1559	136.3123	1494	166.812	1960	161.9687	1886	156.34	1800	141.0247	1566	125.1203	1323	169.1028	1995	157.2563	1814	170.4118	2015	161.5105	1879	158.1726	1828	149.8605	1701	131.2726	1417	135.1342	1476	123.0259	1291	146.9152
75	133.3671	1449	142.9227	1595	184.549	2231	146.9152	1656	137.4904	1512	123.4841	1298	164.8485	1930	155.62	1789	144.1663	1614	140.8284	1563	171.7208	2035	164.1286	1919	163.2123	1905	142.2028	1584	125.3821	1327	169.8882	2007	160.0706	1857	176.5641	2109	162.6232	1896	161.3142	1876	155.8819	1793	136.7704	1501	135.1996	1477	123.8113	1303	146.9806
76	138.734	1531	143.3154	1601	185.0726	2239	147.3733	1663	143.1191	1598	123.8114	1303	169.2337	1997	156.8636	1808	149.9913	1703	143.4464	1603	173.4879	2062	166.812	1960	165.0449	1933	146.6534	1652	130.5527	1406	173.357	2060	166.5502	1956	180.2293	2165	164.914	1931	162.6886	1897	159.9398	1855	137.8176	1517	140.7629	1562	125.7748	1333	147.3079
77	142.4646	1588	143.9045	1610	190.374	2320	148.4205	1679	148.5515	1681	128.9165	1381	169.9536	2008	157.5835	1819	156.0782	1796	144.4281	1618	175.5169	2093	166.8775	1961	166.5502	1956	148.0279	1673	131.0763	1414	175.386	2091	168.7101	1989	181.1456	2179	168.5792	1987	162.885	1900	162.4923	1894	140.4356	1557	140.7629	1562	131.0108	1413	153.3293
78	145.2135	1630	148.6169	1682	193.9738	2375	148.6823	1683	149.5332	1696	134.1525	1461	171.0008	2024	163.5395	1910	156.2091	1798	151.3004	1723	182.4546	2199	170.4772	2016	167.0738	1964	148.4206	1679	136.3777	1495	175.9096	2099	175.5168	2093	188.6069	2293	175.5169	2093	162.9504	1901	168.1865	1981	141.3519	1571	140.7629	1562	131.469	1420	157.1908
79	151.4313	1725	149.795	1700	195.8064	2403	148.7478	1684	152.0858	1735	134.2834	1463	176.4332	2107	170.739	2020	157.3217	1815	151.824	1731	182.52	2200	173.2916	2059	171.1972	2027	148.7478	1684	139.7157	1546	182.3237	2197	178.6584	2141	190.1122	2316	180.3602	2167	169.8227	2006	170.4772	2016	145.6062	1636	144.2972	1616	134.8724	1472	159.4161
80	151.8894	1732	155.8819	1793	201.6314	2492	149.5986	1697	157.9763	1825	134.8724	1472	178.0694	2132	175.1241	2087	160.987	1871	155.4892	1787	184.6799	2233	175.0587	2086	178.3312	2136	148.9442	1687	142.53	1589	182.8473	2205	179.2475	2150	194.7592	2387	180.9492	2176	177.2185	2119	177.4149	2122	148.2242	1676	150.3186	1708	139.7811	1547	163.3431
81	153.3948	1755	160.6597	1866	203.7913	2525	152.0857	1735	160.5943	1865	137.9486	1519	179.0512	2147	175.8441	2098	167.532	1971	155.751	1791	188.4105	2290	175.1896	2088	185.6616	2248	149.0751	1689	148.2896	1677	183.6327	2217	183.0436	2208	202.8095	2510	181.0801	2178	178.9857	2146	180.6874	2172	148.6823	1683	152.2167	1737	140.632	1560	169.8881
82	153.5257	1757	161.9687	1886	212.2998	2655	152.1512	1736	164.7176	1928	139.8466	1548	179.0512	2147	180.0983	2163	171.7862	2036	162.296	1891	194.8246	2388	175.8441	2098	186.9706	2268	151.6931	1729	149.5986	1697	184.549	2231	183.6981	2218	206.6711	2569	182.7818	2204	182.2582	2196	183.1745	2210	150.9731	1718	156.8636	1808	140.7629	1562	177.0222
83	156.2091	1798	167.2702	1967	217.0122	2727	153.5256	1757	166.223	1951	144.1009	1613	185.9234	2252	180.9492	2176	172.7679	2051	165.9612	1947	195.6755	2401	176.9568	2115	194.4974	2383	155.2274	1783	152.0858	1735	185.7925	2250	189.065	2300	207.5874	2583	189.8504	2312	183.5672	2216	190.6358	2324	151.6931	1729	158.1726	1828	141.7446	1577	177.6112
84	162.9505	1901	172.4407	2046	221.4628	2795	159.7434	1852	170.3463	2014	150.3186	1708	193.3847	2366	182.6509	2202	174.7969	2082	166.3539	1953	199.7988	2464	184.2217	2226	198.6207	2446	160.4634	1863	158.369	1831	193.2538	2364	196.6572	2416	211.7107	2646	191.0285	2330	184.2872	2227	192.0757	2346	153.5257	1757	159.2198	1844	147.4388	1664	179.5093
85	169.7573	2005	174.9933	2085	229.3168	2915	164.2594	1921	173.7497	2066	151.6277	1728	193.5156	2368	182.8472	2205	181.0801	2178	173.1607	2057	200.9769	2482	189.785	2311	206.6711	2569	166.9429	1962	161.7069	1882	193.9738	2375	197.8353	2434	217.863	2740	192.2066	2348	187.6251	2278	192.9266	2359	159.4162	1847	161.2488	1875	148.2242	1676	181.2764
86	170.0191	2009	177.284	2120	238.8071	3060	166.812	1960	177.7422	2127	155.6856	1790	196.0682	2407	184.549	2231	188.6723	2294	175.2551	2089	204.773	2540	197.2463	2425	215.1796	2699	167.5974	1972	166.223	1951	201.8932	2496	203.2676	2517	222.3791	2809	192.8611	2358	188.1487	2286	198.5553	2445	163.4086	1908	167.7938	1975	150.2531	1707	184.6798
87	170.0191	2009	178.9857	2146	249.0173	3216	171.5244	2032	183.5018	2215	160.7907	1868	197.7044	2432	184.6144	2232	196.3299	2411	175.7132	2096	205.1657	2546	198.3589	2442	217.0122	2727	169.8227	2006	172.048	2040	202.155	2500	208.0455	2590	226.8297	2877	201.1078	2484	192.0103	2345	198.5553	2445	167.3356	1968	168.3174	1983	152.413	1740	192.4684
88	174.5351	2078	185.7925	2250	255.6277	3317	171.8516	2037	184.8108	2235	161.4452	1878	197.9662	2436	185.0071	2238	200.9769	2482	175.7787	2097	208.7655	2601	199.0134	2452	217.4703	2734	176.8259	2113	172.1789	2042	210.2708	2624	209.8126	2617	232.1966	2959	203.6604	2523	192.5993	2354	199.1443	2454	169.0373	1994	172.4407	2046	154.7037	1775	193.1229
89	179.1166	2148	193.2538	2364	259.882	3382	172.8988	2053	187.167	2271	164.5213	1925	201.6969	2493	185.4652	2245	201.7623	2494	177.0222	2116	217.7321	2738	204.0531	2529	226.2406	2868	177.3495	2121	179.2475	2150	214.7214	2692	209.9435	2619	234.4219	2993	212.1034	2652	195.6755	2401	202.2859	2502	175.8441	2098	172.8334	2052	157.5181	1818	199.1443
90	179.5093	2154	197.5735	2430	261.7146	3410	175.255	2089	188.7378	2295	168.7101	1989	201.7623	2494	185.727	2249	208.7654	2601	177.4804	2123	224.408	2840	210.729	2631	230.2331	2929	180.4911	2169	182.3891	2198	224.7353	2845	210.5326	2628	237.1708	3035	214.1324	2683	202.9404	2512	203.3331	2518	182.9127	2206	173.1607	2057	157.7799	1822	207.0637
[truncated: 151 more columns]
