# Supplementary material for: Development of a feeding simulation to evaluate how feeding distribution in aquaculture affects individual differences in growth based on the fish schooling behavioral model
Source: PLoS One. 2023 Feb 2;18(2):e0280017. doi: 10.1371/journal.pone.0280017 (PMC9894463; doi:10.1371/journal.pone.0280017)
Supplement: S3 File — (CSV) [file pone.0280017.s003.csv]

	Ind. No. 1		Ind. No. 2		Ind. No. 3		Ind. No. 4		Ind. No. 5		Ind. No. 6		Ind. No. 7		Ind. No. 8		Ind. No. 9		Ind. No. 10		Ind. No. 11		Ind. No. 12		Ind. No. 13		Ind. No. 14		Ind. No. 15		Ind. No. 16		Ind. No. 17		Ind. No. 18		Ind. No. 19		Ind. No. 20		Ind. No. 21		Ind. No. 22		Ind. No. 23		Ind. No. 24		Ind. No. 25
day	Body mass(g)	Accumulated feed intake(grain)	Body mass(g)	Accumulated feed intake(grain)	Body mass(g)	Accumulated feed intake(grain)	Body mass(g)	Accumulated feed intake(grain)	Body mass(g)	Accumulated feed intake(grain)	Body mass(g)	Accumulated feed intake(grain)	Body mass(g)	Accumulated feed intake(grain)	Body mass(g)	Accumulated feed intake(grain)	Body mass(g)	Accumulated feed intake(grain)	Body mass(g)	Accumulated feed intake(grain)	Body mass(g)	Accumulated feed intake(grain)	Body mass(g)	Accumulated feed intake(grain)	Body mass(g)	Accumulated feed intake(grain)	Body mass(g)	Accumulated feed intake(grain)	Body mass(g)	Accumulated feed intake(grain)	Body mass(g)	Accumulated feed intake(grain)	Body mass(g)	Accumulated feed intake(grain)	Body mass(g)	Accumulated feed intake(grain)	Body mass(g)	Accumulated feed intake(grain)	Body mass(g)	Accumulated feed intake(grain)	Body mass(g)	Accumulated feed intake(grain)	Body mass(g)	Accumulated feed intake(grain)	Body mass(g)	Accumulated feed intake(grain)	Body mass(g)	Accumulated feed intake(grain)	Body mass(g)
1	38.53	0	38.53	0	38.53	0	38.53	0	38.53	0	38.53	0	38.53	0	38.53	0	38.53	0	38.53	0	38.53	0	38.53	0	38.53	0	38.53	0	38.53	0	38.53	0	38.53	0	38.53	0	38.53	0	38.53	0	38.53	0	38.53	0	38.53	0	38.53	0	38.53
2	40.1008	24	40.3626	28	38.7918	4	38.6609	2	40.16625	25	38.7918	4	40.1008	24	40.3626	28	39.4463	14	38.53	0	38.72635	3	38.53	0	40.2317	26	40.29715	27	40.2317	26	39.1845	10	40.1008	24	38.53	0	38.53	0	39.3154	12	40.4935	30	38.7918	4	40.1008	24	38.53	0	39.3154
3	41.5407	46	41.08255	39	38.9227	6	38.9227	6	40.7553	34	40.3626	28	40.1008	24	41.0171	38	41.148	40	40.1008	24	38.85725	5	38.59545	1	40.2317	26	42.0643	54	41.86795	51	40.82075	35	40.1008	24	38.53	0	40.16625	25	39.4463	14	42.457	60	40.42805	29	41.8025	50	38.98815	7	40.4935
4	42.52245	61	41.2789	42	39.0536	8	40.55895	31	40.82075	35	40.4935	30	40.2317	26	41.0171	38	41.2789	42	40.42805	29	39.38085	13	39.839	20	41.86795	51	42.8497	66	43.56964	77	42.457	60	40.55895	31	40.1008	24	40.16625	25	39.5772	16	42.7188	64	42.1952	56	42.8497	66	38.98815	7	42.26065
5	42.65335	63	41.2789	42	39.7081	18	42.52245	61	41.8025	50	40.68985	33	41.47525	45	41.21345	41	43.2424	72	42.0643	54	39.38085	13	40.03535	23	42.3261	58	44.35505	89	43.96235	83	44.1587	86	42.1952	56	40.1008	24	41.8025	50	39.5772	16	43.43875	75	43.04605	69	43.96235	83	39.0536	8	43.3733
6	44.48595	91	41.47525	45	39.9699	22	43.766	80	41.8025	50	41.21345	41	43.2424	72	41.2789	42	43.43875	75	43.17695	71	39.64265	17	40.03535	23	42.39154	59	45.40225	105	44.5514	92	44.9441	98	44.35505	89	40.2317	26	42.1952	56	39.5772	16	43.43875	75	43.766	80	44.22415	87	39.0536	8	44.9441
7	46.44945	121	42.1952	56	41.60615	47	45.66405	109	41.8025	50	42.0643	54	43.3733	74	41.2789	42	45.14045	101	43.17695	71	39.64265	17	40.68985	33	43.30785	73	45.53315	107	46.384	120	46.05675	115	46.18765	117	40.29715	27	42.3261	58	39.5772	16	44.5514	92	45.075	100	44.61685	93	39.11905	9	45.3368
8	46.5149	122	43.96235	83	42.12975	55	47.693	140	42.9806	68	43.17695	71	43.56965	77	43.04605	69	46.44945	121	44.09325	85	40.55895	31	40.8862	36	43.37329	74	45.92585	113	47.3003	134	46.6458	124	48.2166	148	41.148	40	44.0278	84	40.1008	24	45.00955	99	47.10395	131	46.5149	122	39.38084	13	46.05676
9	47.49665	137	43.96235	83	42.457	60	47.75845	141	43.17695	71	45.075	100	44.5514	92	44.6823	94	46.84215	127	46.1222	116	40.8862	36	41.4098	44	44.22414	87	47.23485	133	47.3003	134	47.9548	144	49.2638	164	41.148	40	45.5986	108	40.55895	31	45.4677	106	47.49665	137	46.5149	122	39.44629	14	48.02026
10	48.4784	152	45.7295	110	42.457	60	48.02024	145	44.9441	98	45.075	100	46.384	120	44.74775	95	47.3003	134	47.9548	144	41.01711	38	43.17695	71	44.22414	87	49.32925	165	48.7402	156	49.85284	173	51.29275	195	41.4098	44	47.49665	137	42.39155	59	47.5621	138	47.5621	138	48.4784	152	39.70809	18	50.11465
11	48.54385	153	46.84216	127	42.5879	62	48.02024	145	45.075	100	45.92585	113	48.54385	153	46.58035	123	47.75845	141	49.9183	174	42.98061	68	44.9441	98	44.61684	93	49.32925	165	49.85285	173	49.91829	174	51.29275	195	42.7188	64	48.4784	152	43.96235	83	47.693	140	47.62754	139	48.4784	152	39.96989	22	50.11465
12	49.7874	172	46.84216	127	43.43875	75	50.04919	176	46.9076	128	45.92585	113	50.63825	185	46.71125	125	48.02024	145	52.07815	207	44.09325	85	46.7767	126	44.61684	93	49.32925	165	52.07815	207	49.91829	174	51.4891	198	43.17694	71	50.5728	184	44.22415	87	48.15115	147	48.28204	149	48.80565	157	41.40979	44	50.44191
13	51.03095	191	47.16941	132	45.27135	103	50.1801	178	46.9076	128	45.92585	113	52.73265	217	48.0857	146	48.02024	145	52.5363	214	44.2896	88	46.97305	129	45.3368	104	49.32925	165	52.07815	207	51.75089	202	53.8453	234	44.48594	91	51.68545	201	44.22415	87	48.3475	150	50.44189	182	48.80565	157	43.11149	70	51.03096
14	53.3217	226	49.06746	161	45.3368	104	50.311	180	48.54385	153	46.71125	125	54.8925	250	50.24555	179	48.08569	146	53.91075	235	45.9913	114	47.62755	139	45.79494	111	51.42365	197	52.6672	216	53.91074	235	53.8453	234	44.87864	97	51.94725	205	45.5986	108	50.76915	187	52.20905	209	50.76915	187	43.70054	79	51.03096
15	55.48155	259	49.06746	161	47.23485	133	52.33995	211	48.67475	155	48.60929	154	56.5942	276	50.24555	179	48.41294	151	56.13605	269	46.18765	117	49.2638	164	46.25309	118	53.51804	229	53.25625	225	55.87424	265	55.2852	256	45.53314	107	53.0599	222	47.4312	136	51.0964	192	54.30344	241	50.76915	187	45.59859	108	53.45261
16	57.5105	290	50.24556	179	49.2638	164	54.6307	246	48.67475	155	48.87109	158	56.65965	277	50.37645	181	48.41294	151	58.4268	304	48.0857	146	50.4419	182	48.28204	149	54.17254	239	53.4526	228	58.23045	301	57.5105	290	45.72949	110	53.12535	223	48.6093	154	53.1908	224	54.6307	246	52.4054	212	46.31854	119	55.80881
17	59.0813	314	50.50735	183	49.2638	164	54.69614	247	49.06745	161	49.91829	174	57.70685	293	50.76915	187	49.7874	172	59.53945	321	50.11465	177	50.8346	188	48.60929	154	56.39784	273	55.35065	257	59.27765	317	59.8667	326	45.92584	113	54.8925	250	48.6093	154	53.25625	225	56.9869	282	52.5363	214	48.21659	148	56.79056
18	59.67035	323	51.03096	191	49.72195	171	55.35064	257	49.19835	163	50.57279	184	59.40855	319	51.81635	203	50.24554	179	59.53945	321	52.1436	208	52.929	220	48.7402	156	58.81949	310	55.6779	262	59.34309	318	62.41925	365	46.12219	116	55.87425	265	48.6093	154	54.82705	249	57.44505	289	52.60175	215	48.21659	148	59.14676
19	59.7358	324	52.33995	211	51.81635	203	56.13604	269	49.19835	163	50.83459	188	60.19395	331	51.81635	203	50.24554	179	59.53945	321	54.30345	241	53.3217	226	50.9655	190	60.78299	340	57.96865	297	59.60489	322	64.9718	404	47.10394	131	57.83775	295	50.5728	184	56.00515	267	59.67035	323	52.86355	219	49.06744	161	59.21221
20	59.80125	325	52.66721	216	51.81635	203	57.90319	296	49.3947	166	52.73264	217	60.58665	337	53.64895	231	50.24554	179	61.0448	344	54.3689	242	53.77985	233	52.0127	206	60.78299	340	58.09955	299	61.56839	352	65.42995	411	48.80564	157	60.2594	332	50.7037	186	56.2015	270	62.35379	364	53.91075	235	51.42364	197	61.11026
21	59.80125	325	54.82706	249	52.33995	211	60.39029	334	49.9183	174	52.86354	219	60.71755	339	55.9397	266	52.73264	217	63.5319	382	56.5942	276	53.9762	236	52.0127	206	60.78299	340	58.23045	301	61.96109	358	68.1134	452	50.83459	188	60.5212	336	52.86356	219	58.49225	305	62.68105	369	54.82705	249	52.73264	217	61.56841
22	61.37205	349	54.82706	249	52.4054	212	62.28834	363	51.94725	205	52.92899	220	63.07375	375	56.13605	269	52.73264	217	63.99005	389	58.88495	311	56.13605	269	52.20905	209	61.04479	344	59.40855	319	64.51364	397	68.37521	456	50.83459	188	60.97935	343	55.1543	254	59.14675	315	65.2336	408	55.35065	257	52.73264	217	64.0555
23	63.85915	387	56.52876	275	52.5363	214	63.46644	381	54.238	240	52.99444	221	65.7572	416	57.05235	283	55.35064	257	66.34624	425	60.5212	336	56.13605	269	52.20905	209	61.04479	344	59.40855	319	66.41169	426	71.51681	504	50.83459	188	61.50295	351	55.1543	254	61.5684	352	66.21535	423	55.6779	262	55.61243	261	64.31731
24	63.99005	389	56.52876	275	53.12535	223	66.08444	421	56.65965	277	54.56524	245	68.8988	464	57.96865	297	56.00514	267	69.48785	473	60.783	340	56.26695	271	54.43435	243	63.59734	383	60.19395	331	68.04794	451	71.51681	504	50.90004	189	64.0555	390	57.05235	283	61.5684	352	69.02969	466	55.8088	264	56.92143	281	66.9353
25	65.56084	413	58.8195	310	53.1908	224	66.41169	426	58.9504	312	55.21974	255	70.27325	485	60.45575	335	58.68859	308	71.5168	504	60.97935	343	56.39785	273	56.65965	277	66.21534	423	60.783	340	68.30975	455	71.58226	505	51.81634	203	66.34624	425	57.44505	289	63.99005	389	69.2915	470	55.87425	265	57.44503	289	66.9353
26	68.57154	459	58.95041	312	53.1908	224	67.39344	441	58.9504	312	56.72509	278	73.28395	531	60.45575	335	61.30659	348	72.4331	518	61.63385	353	56.92145	281	59.2122	316	67.13164	437	61.1757	346	69.88055	479	71.58226	505	51.88179	204	68.3752	456	57.5105	290	64.71	400	70.8623	494	56.13605	269	58.49223	305	69.6842
27	71.77859	508	58.95041	312	53.1908	224	68.83334	463	59.7358	324	58.75404	309	73.28395	531	60.45575	335	61.30659	348	74.0039	542	61.76475	355	58.6886	308	59.2122	316	67.78614	447	61.24115	347	71.77859	508	73.28396	531	52.07814	207	71.255	500	58.4268	304	64.71	400	74.0039	542	56.7251	278	58.49223	305	70.9932
28	72.69489	522	58.95041	312	55.48154	259	69.94599	480	59.7358	324	59.40854	319	76.2292	576	60.45575	335	63.85914	387	77.0146	588	62.55015	367	60.84845	341	61.9611	358	70.60049	490	63.7937	386	71.77859	508	75.70561	568	52.27449	210	71.6477	506	58.6886	308	65.3645	410	74.98565	557	57.18325	285	59.67033	323	70.9932
29	73.80753	539	59.67036	323	57.11779	284	71.51679	504	61.0448	344	59.60489	322	79.5017	626	63.07375	375	63.99004	389	78.0618	604	62.68105	369	60.84845	341	64.4482	396	70.66594	491	65.69175	415	72.9567	526	75.83651	570	53.45259	228	72.62945	521	60.19395	331	67.9825	450	74.98565	557	57.18325	285	60.06303	329	71.32045
30	75.37833	563	59.67036	323	57.11779	284	71.51679	504	61.24115	347	60.65208	338	82.70875	675	65.8881	418	67.19709	438	78.7163	614	62.94285	373	61.3066	348	67.45889	442	70.73139	492	68.5061	458	74.5275	550	76.55646	581	54.89249	250	72.62945	521	61.24115	347	68.44065	457	77.6691	598	59.2122	316	62.68103	369	74.0039
31	78.45448	610	60.06306	329	57.37959	288	73.54575	535	64.0555	390	63.13918	376	85.58855	719	65.8881	418	69.94599	480	78.7163	614	63.7937	386	63.20465	377	68.96424	465	73.28394	531	68.5061	458	77.14549	590	79.63261	628	57.24869	286	72.76035	523	63.72825	385	68.637	460	80.8107	646	59.9976	328	63.92458	388	74.72385
32	78.84718	616	62.48471	366	57.96864	297	74.06934	543	64.0555	390	63.46643	381	89.3192	776	67.4589	442	72.89124	525	81.9888	664	63.7937	386	63.20465	377	69.16059	468	74.9202	556	69.35695	471	77.14549	590	80.87616	647	59.14674	315	72.89124	525	63.72825	385	71.32045	501	84.0832	696	60.06305	329	64.31728	394	75.182
33	79.04353	619	62.48471	366	59.0813	314	77.14549	590	64.3173	394	63.66278	384	93.6389	842	67.91705	449	73.61119	536	82.97055	679	67.0662	436	63.20465	377	71.51679	504	76.22919	576	71.58224	505	77.8	600	81.98881	664	61.04479	344	76.42554	579	66.34624	425	71.5168	504	84.27955	699	62.81195	371	65.75719	416	75.182
34	79.37078	624	64.12096	391	61.89565	357	77.47274	595	64.51365	397	63.66278	384	96.9114	892	67.98251	450	76.55644	581	86.4394	732	67.0662	436	65.7572	416	72.69489	522	77.34184	593	74.46204	549	78.4545	610	85.45766	717	63.85914	387	76.8837	586	69.02969	466	71.5168	504	84.7377	706	64.25185	393	65.75719	416	75.5747
35	81.26883	653	65.56086	413	61.89565	357	77.73454	599	64.51365	397	64.44818	396	97.3041	898	68.44066	457	77.08004	589	87.15935	743	67.0662	436	65.82265	417	73.67664	537	77.47274	595	74.46204	549	80.2871	638	89.12286	773	65.36449	410	77.0146	588	72.62944	521	74.5275	550	86.11215	727	66.9353	434	68.50609	458	75.5747
36	83.69048	690	66.14991	422	63.92459	388	77.73454	599	67.00075	435	64.44818	396	101.2311	958	68.44066	457	79.37079	624	90.69365	797	67.0662	436	67.78616	447	76.42554	579	77.73454	599	74.78929	554	80.5489	642	93.44256	839	65.36449	410	77.0146	588	72.69489	522	74.5275	550	89.9737	786	69.6842	476	68.70244	461	75.5747
37	83.75593	691	66.28081	424	66.67349	430	77.73454	599	69.6842	476	64.44818	396	101.8856	968	69.74966	477	80.61434	643	90.69365	797	67.0662	436	67.98251	450	77.60365	597	77.73454	599	76.36009	578	80.5489	642	96.71506	889	65.36449	410	77.99635	603	72.69489	522	76.68735	583	93.7698	844	72.6949	522	68.70244	461	76.3601
38	85.19583	713	66.41171	426	66.9353	434	77.73454	599	71.05865	497	64.90633	403	106.3362	1036	71.12411	498	81.85789	662	93.2462	836	70.01145	481	68.1134	452	80.74525	645	81.26884	653	76.94914	587	81.4652	656	100.9039	953	65.42994	411	78.12724	605	75.96739	572	76.8837	586	95.7333	874	73.7421	538	68.70244	461	79.43625
39	85.45763	717	69.22606	469	68.83334	463	77.73454	599	74.33115	547	67.85159	448	107.7761	1058	72.17131	514	84.54134	703	93.3771	838	70.01145	481	71.5168	504	82.7742	676	81.53065	657	77.73454	599	82.11971	666	102.8674	983	66.60804	429	78.84719	616	78.97809	618	77.73455	599	96.2569	882	76.88371	586	71.38589	502	81.92335
40	85.45763	717	72.04041	512	69.02969	466	77.93089	602	74.3966	548	68.24429	454	112.0958	1124	75.05111	558	88.01019	756	94.35885	853	70.0769	482	71.58225	505	83.36325	685	81.727	660	81.13794	651	83.29781	684	104.7654	1012	67.32799	440	79.04354	619	81.53064	657	81.13795	651	100.1184	941	79.69805	629	74.46204	549	82.31605
41	85.45763	717	74.98566	557	72.30219	516	79.23989	622	75.11655	559	68.96423	465	116.8737	1197	75.05111	558	91.54449	810	94.4243	854	73.0876	528	71.7786	508	83.36325	685	83.88685	693	84.27954	699	83.36326	685	109.6742	1087	70.14233	483	82.77419	676	82.44694	671	84.2141	698	104.1763	1003	81.53065	657	74.46204	549	82.3815
42	86.24303	729	78.5854	612	75.50924	565	79.23989	622	78.12724	605	68.96423	465	117.2009	1202	75.90196	571	91.54449	810	98.67855	919	74.2657	546	74.98565	557	83.4287	686	85.98125	725	88.07564	757	83.36326	685	114.1248	1155	71.38589	502	82.97054	679	84.80314	707	85.71944	721	109.2814	1081	82.31606	669	76.36008	578	84.80315
43	86.24303	729	81.79245	661	75.50924	565	82.70874	675	81.59609	658	70.01144	481	121.9133	1274	76.29466	577	92.78805	829	101.2311	958	76.55645	581	78.78175	615	84.41045	701	85.98125	725	90.17004	789	84.93406	709	115.3683	1174	71.90948	510	86.17759	728	88.66469	766	88.272	760	109.2814	1081	82.38151	670	76.36008	578	88.1411
44	86.30849	730	82.2506	668	77.01459	588	82.70874	675	83.29779	684	70.01144	481	124.9895	1321	77.66911	598	92.78805	829	106.2708	1035	79.95985	633	79.82895	631	84.41045	701	87.2248	744	94.09704	849	85.65401	720	115.3683	1174	72.56399	520	86.63574	735	92.39534	823	88.40289	762	111.5067	1115	84.27956	699	77.79999	600	88.7956
45	88.01019	756	84.2141	698	77.01459	588	85.85034	723	83.29779	684	72.56399	520	129.571	1391	78.51997	611	97.0423	894	110.525	1100	79.95985	633	79.8944	632	84.41045	701	87.94475	755	94.62064	857	85.65401	720	115.3683	1174	74.59294	551	86.63574	735	95.47149	870	91.60994	811	115.8919	1182	85.06496	711	79.37079	624	88.7956
46	91.80628	814	84.2141	698	77.01459	588	89.45009	778	83.55959	688	72.56399	520	133.3016	1448	78.51997	611	97.0423	894	115.761	1180	81.46519	656	80.6798	644	85.3922	716	88.7956	768	97.56589	902	88.40291	762	115.3683	1174	74.59294	551	88.01019	756	97.76224	905	91.60994	811	118.1172	1216	85.13041	712	81.13794	651	92.4608
47	92.32988	822	88.0102	756	77.34184	593	89.77734	783	84.93404	709	73.21849	530	138.6685	1530	78.91267	617	97.3041	898	115.8265	1181	81.46519	656	84.01775	695	85.71945	721	92.8535	830	98.28584	913	92.00266	817	120.408	1251	76.22919	576	88.07565	757	97.89314	907	92.13354	819	119.1644	1232	87.35571	746	85.06494	711	92.52625
48	93.90068	846	89.1883	774	77.40729	594	90.10458	788	86.04669	726	73.80754	539	138.8649	1533	82.11971	666	97.6968	904	116.6773	1194	84.73769	706	87.8793	754	88.0102	756	95.53695	871	101.8201	967	92.3299	822	120.408	1251	79.50169	626	88.6647	766	102.6055	979	95.47149	870	121.7824	1272	87.42117	747	89.05739	772	96.5187
49	96.78048	890	89.1883	774	79.04354	619	90.56274	795	86.37394	731	74.98564	557	138.9958	1535	82.70876	675	101.0348	955	117.0046	1199	84.73769	706	91.47905	809	89.3192	776	95.66785	873	106.2707	1035	93.04985	833	125.4476	1328	79.63259	628	88.9265	770	105.6817	1026	96.97684	893	122.4369	1282	92.13357	819	92.98439	832	96.5187
50	101.1656	957	93.04985	833	79.23989	622	94.29339	852	89.84279	784	76.49099	580	144.6899	1622	83.95232	694	101.1002	956	122.0442	1276	85.71944	721	91.47905	809	89.3192	776	99.85664	937	106.9252	1045	95.2097	866	125.5131	1329	83.10144	681	93.1153	834	105.6817	1026	97.76224	905	124.204	1309	92.72262	828	92.98439	832	101.4275
51	102.6055	979	93.18075	835	79.23989	622	98.15494	911	91.41359	808	79.56714	627	150.9077	1717	83.95232	694	101.1002	956	124.7277	1317	89.31919	776	94.9479	862	93.2462	836	100.1184	941	107.5797	1055	95.27515	867	125.5131	1329	84.80314	707	93.44254	839	106.0744	1032	98.67854	919	129.3746	1388	95.73331	874	96.25689	882	105.8781
52	105.5508	1024	93.18075	835	83.82139	692	98.15494	911	91.74084	813	79.63259	628	151.3004	1723	84.01777	695	105.0927	1017	124.7277	1317	89.77734	783	95.0788	864	93.3771	838	100.1184	941	111.3104	1112	95.53696	871	125.8403	1334	85.58854	719	96.19144	881	110.3286	1097	99.33304	929	134.6106	1468	99.72576	935	96.25689	882	110.6559
53	106.3362	1036	93.3771	838	84.14864	697	98.28584	913	92.32989	822	82.83964	677	154.442	1771	84.41047	701	106.1399	1033	127.2148	1355	93.508	840	95.20969	866	95.7333	874	103.7836	997	111.3104	1112	95.79876	875	131.4036	1419	88.46834	763	96.19144	881	113.2739	1142	99.52939	932	135.1342	1476	101.9511	969	96.84594	891	115.6301
54	106.4016	1037	94.88245	861	88.66469	766	99.07124	925	93.44254	839	83.82139	692	158.8926	1839	84.41047	701	107.1216	1048	127.6729	1362	98.2204	912	96.84595	891	97.0423	894	104.1109	1002	111.3104	1112	95.86421	876	137.1632	1507	92.46078	824	96.58414	887	118.1172	1216	103.7836	997	139.1921	1538	103.1292	987	97.04229	894	119.8189
55	110.8522	1105	94.88245	861	88.86104	769	103.1291	987	93.44254	839	83.82139	692	161.9687	1886	87.02847	741	110.3941	1098	132.9089	1442	102.2783	974	96.84595	891	100.9693	954	107.1216	1048	115.8919	1182	100.053	940	141.0247	1566	93.31164	837	96.91139	892	118.3135	1219	105.1581	1018	145.4753	1634	107.5798	1055	97.04229	894	119.8843
56	111.0486	1108	95.40604	869	88.92649	770	108.2342	1065	94.16248	850	83.82139	692	162.296	1891	91.41361	808	110.525	1100	138.4722	1527	106.598	1040	96.84595	891	102.9983	985	111.4413	1114	116.2191	1187	100.053	940	146.9152	1656	95.07879	864	98.02404	909	119.3607	1235	105.1581	1018	149.0751	1689	112.7503	1134	99.20214	927	119.9498
57	115.8919	1182	96.78049	890	90.95544	801	108.2342	1065	97.30408	898	83.88684	693	168.841	1991	92.78806	829	115.0411	1169	139.2576	1539	106.9907	1046	97.50045	901	107.0562	1047	111.5067	1115	121.1933	1263	100.2494	943	152.8712	1747	99.00579	924	102.0819	971	119.4262	1236	105.1581	1018	155.4237	1786	117.8554	1212	99.66029	934	120.6043
58	116.2846	1188	98.15495	911	94.94789	862	108.2997	1066	99.33304	929	86.37394	731	176.9568	2115	94.75156	859	115.761	1180	140.9593	1565	111.6376	1117	98.02405	909	107.7761	1058	115.3028	1173	123.1568	1293	100.5766	948	152.8712	1747	99.00579	924	102.0819	971	122.1096	1277	106.0744	1032	155.4237	1786	119.0335	1230	101.6892	965	125.9712
59	121.0624	1261	98.15495	911	96.32234	883	108.4306	1068	103.4564	992	86.57029	734	182.52	2200	96.32236	883	120.5388	1253	146.8498	1655	111.6376	1117	99.0058	924	107.9725	1061	117.9208	1213	123.1568	1293	101.2966	959	155.6855	1790	99.00579	924	102.5401	978	124.7931	1318	110.9831	1107	156.7982	1807	120.408	1251	102.9328	984	131.2726
60	123.8768	1304	98.15495	911	96.38779	884	109.6741	1087	108.7578	1073	87.29024	745	183.24	2211	100.6421	949	125.3821	1327	148.4206	1679	117.2663	1203	100.8384	952	111.834	1120	119.4916	1237	129.0473	1383	101.5584	963	161.5106	1879	102.9982	985	104.4381	1007	125.0549	1322	110.9831	1107	157.9108	1824	125.7749	1333	102.9328	984	131.9271
61	129.2437	1386	98.15495	911	97.0423	894	113.9284	1152	109.216	1080	88.92649	770	184.0254	2223	104.0455	1001	125.3821	1327	148.6169	1682	117.4627	1206	101.4275	961	114.7793	1165	121.1933	1263	135.0687	1475	105.8781	1029	168.121	1980	102.9982	985	106.3362	1036	129.3091	1387	115.8264	1181	161.6415	1881	125.7749	1333	105.9435	1030	137.8831
62	129.3746	1388	102.3437	975	101.951	969	116.4809	1191	110.5904	1101	93.63889	842	188.2142	2287	104.6345	1010	125.3821	1327	153.1984	1752	117.4627	1206	102.082	971	119.4262	1236	123.1568	1293	138.7339	1531	110.1323	1094	174.8624	2083	103.5218	993	111.114	1109	131.9926	1428	117.07	1200	161.7069	1882	128.5892	1376	111.834	1120	138.5376
63	131.2726	1417	104.5036	1008	102.0165	970	116.8082	1196	115.1065	1170	97.69679	904	196.2645	2410	105.9435	1030	125.513	1329	154.2456	1768	119.0335	1230	104.0455	1001	124.4004	1312	123.4841	1298	139.7811	1547	111.9649	1122	178.1349	2133	103.6527	995	111.114	1109	132.9743	1443	117.07	1200	165.6339	1942	130.9454	1412	111.834	1120	141.3519
64	131.8617	1426	104.9617	1015	106.4671	1038	117.2663	1203	115.1065	1170	99.59484	933	204.4458	2535	111.5722	1116	125.513	1329	154.2456	1768	119.0335	1230	104.0455	1001	125.1203	1323	125.3167	1326	140.7629	1562	111.9649	1122	186.1198	2255	103.7836	997	115.8264	1181	139.7811	1547	119.5571	1238	172.4407	2046	134.8724	1472	113.7975	1150	147.0461
65	135.0687	1475	104.9617	1015	110.9177	1106	117.2663	1203	115.172	1171	99.59484	933	211.6453	2645	112.8812	1136	129.8982	1396	154.5074	1772	119.688	1240	104.0455	1001	129.8327	1395	130.749	1409	145.4098	1633	116.6119	1193	194.301	2380	103.7836	997	116.6118	1193	139.8466	1548	119.6225	1239	174.1424	2072	136.5741	1498	118.9026	1228	148.8132
66	135.0687	1475	107.9724	1061	111.0486	1108	117.4627	1206	120.4734	1252	99.59484	933	219.172	2760	114.3866	1159	134.5452	1467	157.3217	1815	119.688	1240	104.0455	1001	129.8327	1395	131.0108	1413	151.8239	1731	120.408	1251	202.6786	2508	106.598	1040	117.2009	1202	143.1191	1598	119.8189	1242	174.1424	2072	139.4539	1542	119.3608	1235	148.8132
67	141.0901	1567	112.9466	1137	115.4992	1176	117.4627	1206	120.6698	1255	103.5873	994	221.3319	2793	117.07	1200	138.9303	1534	157.3217	1815	125.0549	1322	109.1506	1079	130.0291	1398	136.3123	1494	152.0203	1734	124.1386	1308	211.0562	2636	106.7289	1042	122.1751	1278	143.1191	1598	124.7276	1317	181.4074	2183	142.661	1591	119.4917	1237	155.031
68	141.1556	1568	116.2191	1187	121.8478	1273	123.4841	1298	120.6698	1255	104.5036	1008	231.1494	2943	117.7245	1210	139.0612	1536	163.0159	1902	125.0549	1322	109.1506	1079	134.6761	1469	137.5558	1513	152.0203	1734	124.7931	1318	219.4992	2765	111.0486	1108	122.2405	1279	145.6062	1636	125.2512	1325	182.4546	2199	142.7264	1592	120.1462	1247	155.8818
69	141.1556	1568	119.3607	1235	128.0002	1367	123.8768	1304	123.2878	1295	104.7654	1012	240.5087	3086	118.8372	1227	144.8862	1625	165.3721	1938	130.0945	1399	110.1978	1095	134.6761	1469	138.9303	1534	152.5439	1742	129.7019	1393	229.5131	2918	111.0486	1108	127.2147	1355	145.9335	1641	126.7566	1348	189.785	2311	143.3155	1601	125.4476	1328	160.267
70	147.766	1669	120.997	1260	128.0002	1367	128.0001	1367	123.2878	1295	109.4123	1083	251.1771	3249	123.2878	1295	144.8862	1625	165.3721	1938	130.8145	1410	112.8158	1135	135.2651	1478	139.2575	1539	156.6018	1804	129.7019	1393	238.7415	3059	112.4885	1130	132.6471	1438	148.3551	1678	130.749	1409	189.785	2311	143.4464	1603	126.6257	1346	161.7069
71	150.9731	1718	126.2984	1341	130.4873	1405	131.0763	1414	128.7201	1378	114.452	1160	261.3873	3405	124.335	1311	144.8862	1625	173.4879	2062	130.9454	1412	117.3318	1204	141.4828	1573	144.7553	1623	156.6018	1804	129.9637	1397	248.2972	3205	117.1354	1201	132.6471	1438	148.3551	1678	132.1235	1430	189.8504	2312	143.7082	1607	129.3092	1387	163.5395
72	153.3947	1755	127.1493	1354	130.7491	1409	131.5999	1422	128.9164	1381	120.8006	1257	265.5761	3469	124.335	1311	145.3444	1632	173.5533	2063	131.0763	1414	117.7245	1210	144.6245	1621	144.7553	1623	158.1726	1828	134.8724	1472	255.824	3320	117.5936	1208	138.5376	1528	152.5439	1742	137.6867	1515	196.919	2420	143.9045	1610	135.1997	1477	163.6049
73	153.5256	1757	132.2544	1432	130.7491	1409	131.9926	1428	130.5527	1406	120.8006	1257	279.5169	3682	126.1676	1339	145.4098	1633	181.9964	2192	136.705	1500	119.1644	1232	144.8208	1624	150.6458	1713	158.1726	1828	137.2286	1508	261.06	3400	118.2481	1218	141.8755	1579	153.3947	1755	138.0794	1521	199.2752	2456	144.6899	1622	137.8831	1518	168.9064
74	157.0599	1811	138.9957	1535	130.7491	1409	131.9926	1428	130.5527	1406	125.6439	1331	290.9052	3856	130.88	1411	151.2349	1722	186.2507	2257	136.7705	1501	125.1858	1324	144.8208	1624	152.2821	1738	158.3689	1831	137.2286	1508	270.223	3540	120.4079	1251	143.5772	1605	154.9001	1778	141.4828	1573	208.7	2600	144.8208	1624	144.8863	1625	168.9064
75	159.7434	1852	139.1266	1537	137.0977	1506	134.1525	1461	131.0763	1414	131.9271	1427	299.8719	3993	130.88	1411	152.3475	1739	194.1047	2377	137.6213	1514	125.2513	1325	146.7843	1654	153.3293	1754	162.9504	1901	138.2758	1524	279.386	3680	120.4079	1251	144.1008	1613	159.6125	1850	142.0719	1582	212.5616	2659	151.3658	1724	145.6062	1636	168.9064
76	160.1361	1858	139.7157	1546	137.0977	1506	134.1525	1461	136.9013	1503	133.9561	1458	300.5918	4004	132.1235	1430	158.8925	1839	194.1047	2377	137.6868	1515	125.5131	1329	148.2242	1676	153.5911	1758	171.0008	2024	144.2972	1616	279.386	3680	120.4079	1251	144.4281	1618	160.0706	1857	142.2028	1584	222.1173	2805	151.3658	1724	145.6717	1637	172.4407
77	165.4375	1939	140.3047	1555	137.7522	1516	140.1738	1553	142.9227	1595	135.8541	1487	313.4855	4201	134.4797	1466	165.7648	1944	203.1368	2515	143.3154	1601	125.5131	1329	148.2242	1676	158.0417	1826	178.1348	2133	144.7553	1623	282.7894	3732	125.513	1329	145.5408	1635	165.3066	1937	148.0933	1674	231.4112	2947	151.6931	1729	146.0644	1643	178.7893
78	165.4375	1939	140.3047	1555	138.9303	1534	140.4356	1557	144.0354	1612	135.9196	1488	329.3244	4443	134.4797	1466	168.121	1980	203.8567	2526	144.9517	1626	127.8693	1365	153.4602	1756	158.8925	1839	185.3343	2243	144.7553	1623	295.8139	3931	126.0366	1337	145.9335	1641	171.9825	2039	154.9655	1779	231.4766	2948	158.7617	1837	147.5697	1666	180.0329
79	165.6339	1942	140.8284	1563	142.0065	1581	145.2789	1631	144.0354	1612	137.4904	1512	329.3244	4443	137.8177	1517	168.4482	1985	212.2343	2654	145.0826	1628	127.8693	1365	160.9215	1870	162.4923	1894	193.3192	2365	144.7553	1623	307.8567	4115	126.3639	1342	146.0644	1643	172.048	2040	155.7509	1791	233.571	2980	166.223	1951	147.5697	1666	189.2613
80	166.812	1960	148.486	1680	142.0065	1581	145.7371	1638	144.0354	1612	139.2575	1539	329.3244	4443	140.5666	1559	170.5426	2017	212.2998	2655	145.148	1629	133.6289	1453	160.9215	1870	162.4923	1894	199.3406	2457	147.3079	1662	316.8234	4252	128.3274	1372	153.4602	1756	172.048	2040	157.5181	1818	233.571	2980	173.0298	2055	147.5697	1666	189.7849
81	166.812	1960	148.486	1680	142.0065	1581	147.6351	1667	144.4281	1618	139.4539	1542	343.0689	4653	140.632	1560	170.6081	2018	221.6591	2798	147.177	1660	139.3885	1541	168.5137	1986	162.9504	1901	201.2387	2486	150.7113	1714	316.8234	4252	128.3274	1372	153.4602	1756	180.2947	2166	157.649	1820	243.7812	3136	179.9675	2161	147.6352	1667	192.1411
82	173.5533	2063	154.0493	1765	147.1116	1659	147.6351	1667	150.7113	1714	140.3702	1556	343.1998	4655	144.0354	1612	170.739	2020	230.7567	2937	151.5621	1727	141.4829	1573	175.4514	2092	162.9504	1901	209.8781	2618	152.5439	1742	316.8234	4252	133.9561	1458	159.6779	1851	182.3236	2197	165.1758	1935	254.3841	3298	187.4288	2275	148.0933	1674	202.0241
83	174.7314	2081	154.1802	1767	151.4313	1725	153.2638	1753	156.1436	1797	146.2607	1646	357.7951	4878	144.0354	1612	170.8044	2021	230.7567	2937	151.6276	1728	141.6792	1576	182.5854	2201	169.8227	2006	210.1399	2622	155.7509	1791	319.6377	4295	138.9957	1535	159.7434	1852	182.52	2200	172.8988	2053	264.8561	3458	188.2796	2288	154.1147	1766	202.0241
84	175.9095	2099	162.5578	1895	157.649	1820	160.3979	1862	157.7144	1821	146.3261	1647	359.1041	4898	144.1663	1614	170.8044	2021	241.4904	3101	157.7799	1822	144.7554	1623	182.5854	2201	169.8227	2006	210.1399	2622	164.0631	1918	330.8951	4467	139.0612	1536	159.8088	1853	183.0436	2208	175.5823	2094	278.2079	3662	189.5232	2307	156.8636	1808	203.7258
85	176.0404	2101	162.5578	1895	157.649	1820	160.3979	1862	157.7144	1821	153.8529	1762	366.9581	5018	144.2972	1616	171.1971	2027	251.2425	3250	157.7799	1822	146.9152	1656	190.0467	2315	176.6949	2111	212.2343	2654	170.739	2020	344.9014	4681	144.7553	1623	161.4451	1878	187.756	2280	181.1456	2179	290.0544	3843	197.1808	2424	157.3217	1815	203.7258
86	176.2368	2104	162.7541	1898	157.8454	1823	160.3979	1862	157.7144	1821	153.8529	1762	380.179	5220	147.6352	1667	178.3966	2137	251.2425	3250	158.3035	1830	147.177	1660	190.4394	2321	184.0908	2224	221.9209	2802	171.0662	2025	346.8649	4711	148.1587	1675	168.3173	1983	191.3557	2335	189.8504	2312	302.4244	4032	202.155	2500	162.9505	1901	212.7579
87	185.7925	2250	166.3539	1953	157.8454	1823	163.4086	1908	164.9794	1932	161.0524	1872	392.0254	5401	155.2274	1783	178.7239	2142	263.0235	3430	159.0889	1842	147.7661	1669	190.4394	2321	190.0467	2315	221.9209	2802	171.5244	2032	349.7447	4755	154.5074	1772	168.3173	1983	191.3557	2335	190.1122	2316	315.0562	4225	202.155	2500	163.1468	1904	213.6087
88	187.2324	2272	171.2626	2028	157.8454	1823	163.7358	1913	172.3752	2045	162.0996	1888	396.2797	5466	155.2274	1783	183.7635	2219	274.8699	3611	159.0889	1842	155.751	1791	196.919	2420	190.1122	2316	225.6516	2859	179.182	2149	356.2242	4854	157.9762	1825	171.0008	2024	191.7484	2341	190.1776	2317	323.5648	4355	207.8492	2587	166.3539	1953	224.1462
89	191.0285	2330	179.313	2151	160.3325	1861	163.7358	1913	179.3784	2152	162.0996	1888	412.7076	5717	163.0814	1903	183.7635	2219	277.8806	3657	161.3796	1877	155.8164	1792	197.1808	2424	190.1122	2316	225.6516	2859	186.3815	2259	369.6415	5059	157.9762	1825	177.873	2129	191.8139	2342	191.9448	2344	336.5239	4553	217.1431	2729	166.9429	1962	225.3243
90	199.7988	2464	179.313	2151	162.1651	1889	164.0631	1918	179.902	2160	169.1682	1996	429.3319	5971	171.459	2031	186.3161	2258	277.8806	3657	161.3796	1877	158.3035	1830	206.5401	2567	190.1122	2316	233.3746	2977	188.0832	2285	369.6415	5059	157.9762	1825	179.7056	2157	191.8139	2342	198.8825	2450	350.7265	4770	217.2085	2730	169.3645	1999	234.4218
[truncated: 151 more columns]
