# Supplementary material for: Development of a feeding simulation to evaluate how feeding distribution in aquaculture affects individual differences in growth based on the fish schooling behavioral model
Source: PLoS One. 2023 Feb 2;18(2):e0280017. doi: 10.1371/journal.pone.0280017 (PMC9894463; doi:10.1371/journal.pone.0280017)
Supplement: S4 File — (CSV) [file pone.0280017.s004.csv]

	Ind. No. 1		Ind. No. 2		Ind. No. 3		Ind. No. 4		Ind. No. 5		Ind. No. 6		Ind. No. 7		Ind. No. 8		Ind. No. 9		Ind. No. 10		Ind. No. 11		Ind. No. 12		Ind. No. 13		Ind. No. 14		Ind. No. 15		Ind. No. 16		Ind. No. 17		Ind. No. 18		Ind. No. 19		Ind. No. 20		Ind. No. 21		Ind. No. 22		Ind. No. 23		Ind. No. 24		Ind. No. 25
day	Body mass(g)	Accumulated feed intake(grain)	Body mass(g)	Accumulated feed intake(grain)	Body mass(g)	Accumulated feed intake(grain)	Body mass(g)	Accumulated feed intake(grain)	Body mass(g)	Accumulated feed intake(grain)	Body mass(g)	Accumulated feed intake(grain)	Body mass(g)	Accumulated feed intake(grain)	Body mass(g)	Accumulated feed intake(grain)	Body mass(g)	Accumulated feed intake(grain)	Body mass(g)	Accumulated feed intake(grain)	Body mass(g)	Accumulated feed intake(grain)	Body mass(g)	Accumulated feed intake(grain)	Body mass(g)	Accumulated feed intake(grain)	Body mass(g)	Accumulated feed intake(grain)	Body mass(g)	Accumulated feed intake(grain)	Body mass(g)	Accumulated feed intake(grain)	Body mass(g)	Accumulated feed intake(grain)	Body mass(g)	Accumulated feed intake(grain)	Body mass(g)	Accumulated feed intake(grain)	Body mass(g)	Accumulated feed intake(grain)	Body mass(g)	Accumulated feed intake(grain)	Body mass(g)	Accumulated feed intake(grain)	Body mass(g)	Accumulated feed intake(grain)	Body mass(g)	Accumulated feed intake(grain)	Body mass(g)
1	38.53	0	38.53	0	38.53	0	38.53	0	38.53	0	38.53	0	38.53	0	38.53	0	38.53	0	38.53	0	38.53	0	38.53	0	38.53	0	38.53	0	38.53	0	38.53	0	38.53	0	38.53	0	38.53	0	38.53	0	38.53	0	38.53	0	38.53	0	38.53	0	38.53
2	39.0536	8	39.5772	16	38.98815	7	39.4463	14	39.11905	9	38.98815	7	38.85725	5	39.24995	11	38.6609	2	39.4463	14	39.11905	9	38.9227	6	38.9227	6	39.7081	18	39.11905	9	39.11905	9	39.64265	17	38.98815	7	39.38085	13	39.1845	10	39.5772	16	39.839	20	39.4463	14	40.16625	25	38.72635
3	40.4935	30	40.03535	23	40.16625	25	40.2317	26	40.03535	23	39.38085	13	39.9699	22	40.16625	25	39.38085	13	40.3626	28	39.7081	18	39.0536	8	40.2317	26	40.29715	27	39.38085	13	39.51175	15	39.90445	21	39.38085	13	40.16625	25	39.5772	16	39.839	20	41.47525	45	40.55895	31	40.6244	32	40.29715
4	40.8862	36	40.82075	35	41.08255	39	41.148	40	41.60615	47	40.1008	24	40.68985	33	40.95165	37	40.29715	27	41.34435	43	40.4935	30	39.7081	18	41.148	40	41.08255	39	40.29715	27	40.8862	36	40.82075	35	39.9699	22	40.82075	35	40.16625	25	40.68985	33	42.65335	63	40.8862	36	41.60615	47	41.0171
5	41.34435	43	41.6716	48	41.99885	53	42.457	60	42.65335	63	40.95165	37	41.21346	41	41.4098	44	41.2789	42	41.99885	53	41.34435	43	40.3626	28	41.34435	43	42.0643	54	40.7553	34	41.60615	47	41.60615	47	40.95165	37	41.73705	49	41.148	40	41.99884	53	43.766	80	41.5407	46	42.0643	54	41.6716
6	42.5879	62	42.0643	54	42.457	60	43.83145	81	44.4205	90	41.08255	39	41.99886	53	42.12975	55	42.12975	55	42.91515	67	41.9334	52	41.08255	39	42.1952	56	42.7188	64	41.5407	46	42.3261	58	42.1952	56	41.8025	50	42.9806	68	41.4098	44	42.39154	59	44.35505	89	42.65335	63	43.2424	72	42.457
7	42.8497	66	43.37329	74	43.1115	70	44.48595	91	45.14045	101	41.148	40	43.37331	74	42.65335	63	43.70055	79	43.63511	78	42.457	60	42.3261	58	43.1115	70	43.30785	73	42.1952	56	43.96235	83	42.8497	66	43.3733	74	43.5042	76	42.0643	54	43.1115	70	45.79495	111	43.63511	78	43.766	80	43.04605
8	44.0278	84	45.14045	101	44.87865	97	45.14045	101	45.92585	113	41.4098	44	43.96236	83	42.98061	68	44.6823	94	43.83146	81	42.7188	64	43.30785	73	44.61685	93	43.83145	81	43.1115	70	44.2896	88	43.8969	82	43.5042	76	45.27135	103	42.52245	61	43.8969	82	46.44945	121	44.02781	84	44.6823	94	44.6823
9	44.35505	89	45.8604	112	46.05675	115	46.31855	119	46.9076	128	41.6716	48	44.87866	97	44.02781	84	46.58035	123	45.075	100	43.5042	76	44.87865	97	46.2531	118	44.6823	94	43.8969	82	45.00956	99	45.075	100	44.1587	86	45.4677	106	43.6351	78	45.00955	99	46.84215	127	45.27135	103	46.44945	121	45.2059
10	45.14045	101	46.18765	117	46.97305	129	47.10395	131	47.75845	141	42.457	60	45.33681	104	44.81321	96	47.23485	133	46.1222	116	44.48595	91	45.79495	111	47.10395	131	45.27135	103	44.61685	93	45.8604	112	46.5149	122	44.8132	96	46.84215	127	44.4205	90	45.53315	107	47.88935	143	45.7295	110	46.97305	129	45.66405
11	46.71125	125	46.7767	126	47.75845	141	47.4312	136	49.002	160	43.1115	70	45.92586	113	45.72951	110	48.2166	148	47.03851	130	44.87865	97	47.36575	135	48.3475	150	45.8604	112	45.14045	101	46.5149	122	46.9076	128	45.66405	109	48.3475	150	45.27135	103	46.97305	129	48.3475	150	46.25311	118	48.41295	151	46.1222
12	47.1694	132	47.693	140	49.06745	161	48.2166	148	50.9655	190	43.6351	78	46.64581	124	46.51491	122	50.24555	179	47.43121	136	46.71125	125	47.8239	142	48.7402	156	47.3003	134	46.6458	124	47.75845	141	47.62755	139	46.5149	122	49.32925	165	45.8604	112	48.0857	146	50.311	180	47.10395	131	49.002	160	47.4312
13	47.88935	143	48.28205	149	49.2638	164	49.2638	164	52.5363	214	44.4205	90	47.16941	132	47.43121	136	50.50735	183	47.75846	141	46.9076	128	49.5256	168	48.93655	159	48.6093	154	47.62755	139	49.46015	167	49.1329	162	46.9076	128	50.24555	179	46.9076	128	48.80565	157	50.90005	189	48.0857	146	50.76915	187	48.2166
14	49.59105	169	50.0492	176	49.85285	173	49.9183	174	53.3217	226	45.2059	102	47.82391	142	48.41296	151	51.42365	197	48.34751	150	47.0385	130	50.7037	186	49.6565	170	49.6565	170	47.88935	143	49.98375	175	50.0492	176	47.10395	131	51.29275	195	48.80564	157	49.19835	163	51.8818	204	48.54385	153	51.94725	205	48.93655
15	50.50735	183	51.55455	199	50.0492	176	51.4891	198	54.82705	249	45.92585	113	48.41296	151	48.80566	157	52.33995	211	49.52561	168	47.4312	136	51.7509	202	50.0492	176	50.0492	176	48.15115	147	51.94725	205	50.7037	186	47.49665	137	51.42365	197	49.59105	169	50.11465	177	52.6672	216	49.59105	169	52.7981	218	50.24555
16	51.81635	203	52.1436	208	50.37645	181	52.07815	207	57.05235	283	47.1694	132	49.39471	166	49.52561	168	52.66721	216	50.24556	179	48.80565	157	52.86355	219	51.55455	199	50.50735	183	49.46015	167	53.12535	223	51.55455	199	48.3475	150	52.07815	207	50.44189	182	50.7037	186	54.3689	242	50.50735	183	53.9762	236	50.9655
17	52.1436	208	52.929	220	52.07815	207	53.0599	222	57.2487	286	48.41295	151	49.85286	173	50.11466	177	53.64896	231	50.44191	182	50.76915	187	53.51805	229	53.05989	222	50.9655	190	50.11465	177	53.71441	232	51.94725	205	48.80564	157	52.5363	214	51.55455	199	51.94725	205	54.82705	249	52.4054	212	55.2852	256	53.0599
18	53.7144	232	54.04165	237	53.91075	235	54.30345	241	59.6049	322	49.72195	171	50.57281	184	51.55456	199	54.63071	246	51.35821	196	50.8346	188	55.2852	256	53.77985	233	51.22729	194	50.63825	185	54.3689	242	53.25625	225	49.65649	170	53.8453	234	52.5363	214	52.66721	216	55.28519	256	52.929	220	56.4633	274	53.8453
19	54.3689	242	55.0234	252	54.17255	239	55.0234	252	60.71756	339	50.63825	185	50.76916	187	52.99446	221	55.54701	260	52.01271	206	51.81635	203	55.6779	262	54.3689	242	52.73264	217	51.03095	191	55.8088	264	54.1071	238	51.22729	194	54.17255	239	53.9762	236	53.25626	225	56.33239	272	54.04166	237	56.9869	282	56.00515
20	54.82705	249	55.48155	259	55.6779	262	55.61245	261	61.56841	352	52.0127	206	51.16186	193	53.64896	231	56.85601	280	52.40541	212	52.0127	206	57.70685	293	56.00515	267	53.45259	228	51.55455	199	56.5942	276	55.0234	252	52.27449	210	55.61245	261	54.6307	246	53.77986	233	57.64139	292	54.95796	251	57.6414	292	57.2487
21	56.39785	273	56.3324	272	56.00515	267	56.65965	277	62.81195	371	52.929	220	52.33996	211	54.49981	244	57.64141	292	53.12536	223	53.0599	222	59.80125	325	57.2487	286	55.67789	262	51.88181	204	57.3796	288	55.2852	256	52.73264	217	57.2487	286	56.13604	269	54.43436	243	58.42679	304	55.61246	261	58.36135	303	58.75405
22	56.856	280	58.4268	304	57.3796	288	57.83775	295	63.33556	379	55.08885	253	52.53631	214	55.15431	254	58.09956	299	53.91076	235	53.77985	233	61.11025	345	58.23045	301	56.5942	276	53.3217	226	58.0341	298	55.8088	264	53.32169	226	57.7723	294	56.46329	274	55.35066	257	58.88494	311	55.80881	264	59.27766	317	59.6049
23	59.2122	316	58.9504	312	58.49225	305	58.2959	302	64.9718	404	56.9869	282	53.71441	232	56.98691	282	59.21221	316	54.95796	251	55.2852	256	62.02655	359	59.67035	323	57.1178	284	54.3689	242	58.2959	302	56.3324	272	53.38714	227	58.49225	305	57.44505	289	56.59421	276	59.67034	323	56.07061	268	59.67036	323	59.9976
24	59.8667	326	59.3431	318	59.01585	313	59.0813	314	66.6735	430	58.09955	299	54.30346	241	58.09956	299	61.11026	345	56.20151	270	55.8088	264	63.5319	382	61.11024	345	58.0341	298	55.6779	262	58.75405	309	57.2487	286	55.48154	259	59.8667	326	59.14674	315	57.90321	296	60.65209	338	57.64141	292	61.37206	349	61.0448
25	61.76474	355	60.3903	334	59.8667	326	60.1285	330	67.52435	443	58.9504	312	55.28521	256	58.29591	302	62.35381	364	58.03411	298	57.6414	292	64.64455	399	62.74649	370	58.88495	311	57.44505	289	60.6521	338	58.62315	307	56.46329	274	60.32485	333	61.11024	345	58.42681	304	61.30659	348	58.55771	306	62.94286	373	61.63385
26	63.13919	376	61.6993	354	61.9611	358	61.5684	352	69.5533	474	59.6049	322	56.59422	276	59.53946	321	63.33556	379	59.21221	316	58.75406	309	65.29906	409	64.12094	391	59.474	320	59.67035	323	62.2229	362	59.27765	317	57.70684	293	60.58665	337	61.8302	356	58.81951	310	62.55014	367	60.12851	330	63.92461	388	62.7465
27	63.85915	387	62.8774	372	63.85915	387	62.3538	364	70.9932	496	60.91389	342	56.92147	281	60.58666	337	63.99006	389	61.04481	344	60.3903	334	67.13165	437	64.97179	404	60.19395	331	61.63385	353	62.94285	373	60.71755	339	58.36134	303	62.15745	361	63.20465	377	59.99761	328	63.40099	380	61.43751	350	64.64455	399	64.8409
28	64.57909	398	63.401	380	65.4954	412	63.07375	375	71.3859	502	62.8774	372	58.68862	308	62.09201	360	64.8409	402	62.02656	359	61.37206	349	68.30975	455	67.26254	439	61.3066	348	62.28835	363	64.5791	398	62.81195	371	58.75404	309	63.2701	378	63.99005	389	61.11026	345	64.97179	404	62.35381	364	66.47716	427	65.29905
29	65.82265	417	64.3173	394	66.8044	432	64.4482	396	73.15305	529	64.3173	394	60.19397	331	63.13921	376	65.56085	413	63.53191	382	62.74651	370	69.61875	475	69.22604	469	62.092	360	63.0083	374	65.3645	410	64.12095	391	60.19394	331	65.29906	409	64.97179	404	61.83021	356	65.49538	412	64.57911	398	66.86986	433	65.82265
30	67.39345	441	65.42995	411	68.30975	455	65.88811	418	74.72385	553	65.16815	407	60.71757	339	63.66281	384	68.2443	454	64.18641	392	63.46646	381	71.3859	502	70.8623	494	63.1392	376	63.6628	384	66.34625	425	66.21535	423	61.24114	347	66.28081	424	66.08444	421	63.46646	381	66.34624	425	64.97181	404	68.04796	451	66.34624
31	68.1134	452	68.04794	451	70.53504	489	66.93531	434	75.8365	570	66.2808	424	62.41927	365	65.42995	411	69.22605	469	64.44821	396	64.64455	399	72.564	520	71.255	500	63.85915	387	64.51366	397	68.1134	452	68.30975	455	63.59734	383	67.26256	439	66.9353	434	64.51366	397	67.85159	448	66.08446	421	68.57156	459	67.39345
32	68.70245	461	68.83334	463	71.77859	508	68.50611	458	76.94915	587	68.3752	456	63.07376	375	66.60806	429	70.8623	494	65.03726	405	66.1499	422	73.15305	529	73.0876	528	64.51366	397	65.10271	406	70.01145	481	69.946	480	64.57909	398	68.63701	460	67.39345	441	65.69176	415	69.22604	469	67.32801	440	69.42241	472	68.3752
33	71.45135	503	70.86229	494	73.67664	537	71.18956	499	78.7163	614	70.3387	486	63.53191	382	68.24431	454	72.62946	521	65.75721	416	66.86985	433	74.72385	553	73.41485	533	65.10271	406	66.67351	430	72.8258	524	70.53505	489	65.42994	411	70.27326	485	68.8988	464	68.37521	456	70.20779	484	68.37521	456	70.46961	488	69.4224
34	72.89125	525	72.30219	516	74.39659	548	71.38591	502	81.13795	651	71.9095	510	64.57912	398	69.29151	470	73.67666	537	66.47716	427	68.30975	455	76.29465	577	74.9202	556	65.75721	416	67.45891	442	74.33115	547	72.1713	514	68.04794	451	71.18956	499	69.61874	475	69.29151	470	71.97494	511	69.61877	475	71.05866	497	70.92775
35	73.7421	538	73.67664	537	77.40729	594	72.49856	519	81.85789	662	73.7421	538	65.29906	409	69.74966	477	76.68736	583	67.26256	439	69.48785	473	79.3708	624	77.99635	603	67.13166	437	68.30976	455	77.34184	593	74.0039	542	69.81509	478	72.04041	512	70.79684	493	72.10586	513	73.80754	539	71.45137	503	71.77861	508	73.7421
36	75.24745	561	74.33115	547	79.95984	633	73.41486	533	82.83965	677	75.11655	559	67.98251	450	71.77861	508	77.66911	598	68.57156	459	70.4696	488	80.35255	639	78.91264	617	67.91706	449	68.96426	465	78.84719	616	74.7893	554	71.51678	504	74.98566	557	71.255	500	74.20026	545	74.85474	555	72.10587	513	73.15306	529	74.3966
37	77.0146	588	74.9202	556	81.33429	654	75.18201	560	84.67224	705	76.03285	573	70.14236	483	72.69491	522	78.71631	614	70.0769	482	71.58225	505	81.13795	651	79.95985	633	70.20781	484	71.77861	508	79.69804	629	77.1455	590	72.69489	522	75.50926	565	72.9567	526	75.50925	565	75.64014	567	73.34943	532	74.46206	549	74.98565
38	79.109	620	77.60365	597	81.53064	657	76.16376	575	85.78489	722	78.65085	613	71.05866	497	73.54576	535	79.30536	623	70.73141	492	72.49855	519	82.83965	677	81.26884	653	72.04041	512	73.93846	541	81.26884	653	79.04355	619	72.89124	525	76.62191	582	73.7421	538	78.3236	608	76.0983	574	73.67667	537	75.37836	563	75.9674
39	80.9416	648	78.65085	613	83.95229	694	77.34186	593	86.50484	733	81.85789	662	72.23676	515	75.50926	565	79.89441	632	71.18956	499	73.67665	537	83.8214	692	81.85789	662	73.08761	528	75.05111	558	82.5124	672	80.48345	641	73.48029	534	78.58541	612	75.3129	562	79.30535	623	77.34185	593	76.68737	583	76.0983	574	78.12725
40	83.16689	682	80.2871	638	87.35568	746	79.7635	630	87.29024	745	83.75594	691	73.21851	530	76.22921	576	80.15621	636	72.23676	515	74.72385	553	85.3922	716	82.97054	679	74.39661	548	76.49101	580	85.19585	713	82.18515	667	74.20023	545	80.22166	637	77.14549	590	82.5124	672	78.91265	617	77.66912	598	78.06181	604	78.9781
41	84.6068	704	81.39975	655	89.12283	773	81.59611	658	88.73014	767	85.19585	713	75.37836	563	76.75281	584	81.07251	650	74.06936	543	76.29465	577	86.11215	727	83.8214	692	76.491	580	77.27641	592	85.7849	722	84.6068	704	75.11653	559	81.20341	652	78.51994	611	83.9523	694	80.74525	645	79.10902	620	81.26885	653	81.2034
42	85.71944	721	82.2506	668	90.82453	799	82.77421	676	89.58099	780	88.6647	766	76.68736	583	77.99636	603	81.92336	663	75.70561	568	78.65086	613	87.94476	755	84.67225	705	77.93091	602	79.56716	627	86.70119	736	85.654	720	75.70558	568	81.72701	660	79.3708	624	84.93405	709	84.01775	695	81.20342	652	83.29781	684	82.9051
43	86.11214	727	83.4287	686	91.67538	812	83.29781	684	92.7226	828	90.69364	797	77.21096	591	78.78176	615	83.10146	681	78.19271	606	79.95985	633	89.4501	778	86.76665	737	79.56716	627	80.54891	642	88.46835	763	86.963	740	78.78173	615	83.03601	680	80.09074	635	87.15935	743	87.42114	747	81.98882	664	86.1776	728	84.54135
44	87.22479	744	83.75595	691	93.04984	833	85.3922	716	95.14424	865	91.15179	804	77.99636	603	80.41801	640	83.69051	690	80.61436	643	81.8579	662	91.60995	811	88.1411	758	82.44696	671	81.46521	656	89.64645	781	88.9265	770	79.23988	622	83.69051	690	82.18514	667	87.3557	746	88.33744	761	83.10147	681	87.02846	741	86.5703
45	89.31919	776	85.19585	713	96.19144	881	85.71945	721	96.38779	884	93.70435	843	78.45451	610	82.11971	666	86.17761	728	81.07251	650	83.10146	681	92.98441	832	89.12285	773	84.34501	700	82.64331	674	90.89	800	90.4973	794	79.95983	633	86.37396	731	84.41044	701	89.12285	773	89.51554	779	83.88687	693	88.53381	764	87.42115
46	90.03914	787	87.4866	748	96.51868	886	87.0939	742	99.00579	924	95.73329	874	79.89442	632	83.82141	692	86.63577	735	82.70876	675	86.24306	729	94.55521	856	91.0209	802	86.11216	727	84.27956	699	92.39535	823	91.34815	807	81.39973	655	88.27201	760	85.71944	721	90.69365	797	90.36639	792	86.50487	733	90.03915	787	88.59925
47	90.75909	798	91.0209	802	98.61308	918	88.14111	758	100.5111	947	97.76224	905	82.05427	665	84.73771	706	88.86106	769	83.69051	690	88.53381	764	97.10776	895	93.508	840	86.17761	728	85.85036	723	93.7698	844	92.26445	821	82.90508	678	91.67541	812	86.83208	738	92.52625	825	90.56274	795	88.99197	771	90.30096	791	89.581
48	91.87173	815	92.26446	821	98.67854	919	91.4136	808	100.7729	951	100.1839	942	83.69052	690	86.17761	728	92.13356	819	85.13042	712	90.03915	787	99.85666	937	94.1625	850	88.07566	757	86.43941	732	96.84595	891	94.5552	856	86.24303	729	94.55521	856	86.89754	739	93.96616	847	91.60995	811	91.28271	806	92.59171	826	89.77735
49	92.13354	819	92.91896	831	100.642	949	92.19901	820	101.5583	963	103.0637	986	84.41047	701	88.86106	769	94.94791	862	86.76667	737	93.70435	843	99.98756	939	96.2569	882	88.53381	764	87.48662	748	97.63135	903	95.14425	865	87.74838	752	96.51871	886	88.59924	765	96.7805	890	95.0788	864	93.44257	839	93.37711	838	91.1518
50	94.16249	850	93.63891	842	101.951	969	93.18076	835	102.8673	983	106.2053	1034	84.60682	704	89.25376	775	97.36955	899	89.38467	777	95.01335	863	103.1946	988	97.3041	898	90.36642	792	88.66472	766	100.1839	942	96.5187	886	88.40289	762	97.17321	896	91.47903	809	98.28585	913	98.94035	923	93.83527	845	96.91141	892	91.60995
51	95.92964	877	93.76981	844	105.3544	1021	94.48975	855	103.5873	994	107.907	1060	86.50487	733	90.23551	790	98.15495	911	91.80631	814	98.4822	916	103.6528	995	97.9586	908	92.26447	821	89.71192	782	101.0348	955	99.07125	925	89.58099	780	99.20216	927	93.96613	847	100.9693	954	102.5401	978	95.47152	870	100.8384	952	92.7226
52	96.64959	888	95.34061	868	106.1398	1033	97.50045	901	105.3544	1021	108.4306	1068	90.03917	787	91.74086	813	100.5112	947	92.26447	821	99.3985	930	105.0927	1017	98.8749	922	93.44257	839	92.19902	820	105.2235	1019	99.7912	936	91.60994	811	100.3803	945	94.29338	852	102.9982	985	104.1109	1002	95.92967	877	102.9983	985	95.14425
53	99.33304	929	97.69681	904	106.4016	1037	98.0895	910	109.216	1080	112.8157	1135	93.70437	843	92.52626	825	102.8019	982	92.78806	829	99.72575	935	106.5326	1039	100.4457	946	95.07882	864	93.70437	843	107.4489	1053	101.8201	967	92.00264	817	102.9983	985	95.99508	878	104.8308	1013	104.8963	1014	96.58418	887	106.5326	1039	96.71505
54	100.3148	944	99.20216	927	107.7761	1058	98.8749	922	110.5904	1101	114.7792	1165	97.50047	901	93.04986	833	103.2601	989	96.71507	889	100.9693	954	108.4961	1069	103.1292	987	96.64962	888	94.68612	858	109.0851	1078	103.7182	996	92.59169	826	105.6163	1025	99.46393	931	106.0089	1031	107.4488	1053	99.00582	924	108.1034	1063	100.7075
55	101.2311	958	101.9511	969	109.4123	1083	99.0058	924	111.3758	1113	115.4992	1176	100.3803	945	94.68611	858	103.8491	998	97.04231	894	101.8856	968	111.834	1120	104.5691	1009	98.15497	911	98.02407	909	113.2739	1142	105.4853	1023	95.14424	865	108.5615	1070	101.951	969	110.2632	1096	107.907	1060	99.72577	935	110.2632	1096	101.5583
56	102.4746	977	106.0744	1032	110.2632	1096	100.3802	945	115.4992	1176	117.1354	1201	104.3073	1005	96.71506	889	104.3727	1006	97.95861	908	103.3255	990	112.7503	1134	105.289	1020	100.053	940	99.46397	931	114.9102	1167	107.3834	1052	97.17319	896	109.2815	1081	103.0637	986	112.8812	1136	110.2632	1096	101.4929	962	111.7031	1118	102.2783
57	103.5873	994	106.2053	1034	113.0121	1138	104.4381	1007	116.9391	1198	121.3242	1265	106.7944	1043	96.84595	891	106.2053	1034	101.8856	968	104.1109	1002	113.9939	1153	108.4306	1068	100.6421	949	100.3148	944	116.2192	1187	109.8705	1090	98.02404	909	110.7214	1103	106.2053	1034	115.4337	1175	112.6194	1132	104.8963	1014	112.2922	1127	103.4564
58	105.4199	1022	110.2632	1096	117.0045	1199	107.907	1060	117.2009	1202	123.2877	1295	107.4489	1053	99.98756	939	110.3941	1098	102.5401	978	107.3834	1052	118.2481	1218	110.5905	1101	101.8202	967	103.5219	993	118.1172	1216	112.423	1129	99.98754	939	111.3104	1112	108.0379	1062	119.5571	1238	114.3211	1158	109.1506	1079	114.1902	1156	105.7471
59	105.8126	1028	112.554	1131	119.7534	1241	110.5904	1101	120.4079	1251	124.5313	1314	108.2997	1066	101.9511	969	112.0958	1124	103.5219	993	108.8233	1074	118.2481	1218	111.1795	1110	104.0455	1001	107.4489	1053	122.306	1280	112.7503	1134	104.0454	1001	112.8158	1135	110.8522	1105	121.5861	1269	117.07	1200	113.5357	1146	117.79	1211	107.0561
60	107.6452	1056	116.0883	1185	120.277	1249	113.4702	1145	121.0624	1261	124.6622	1316	111.7031	1118	106.0744	1032	114.1247	1155	106.8598	1044	112.3576	1128	120.6698	1255	112.4885	1130	107.3834	1052	108.627	1071	123.8768	1304	117.3972	1205	105.878	1029	117.0046	1199	112.2921	1127	123.9423	1305	120.277	1249	116.9391	1198	122.6333	1285	107.907
61	110.9831	1107	117.5282	1207	121.1279	1262	114.9756	1168	125.9057	1335	126.5602	1345	112.7503	1134	106.4671	1038	115.2374	1172	109.1506	1079	115.4992	1176	122.5024	1283	116.0882	1185	110.1978	1095	110.5905	1101	125.3821	1327	121.9787	1275	106.2053	1034	118.1172	1216	116.8082	1196	126.3639	1342	122.6987	1286	118.1827	1217	127.1493	1354	112.2267
62	113.0775	1139	120.5389	1253	123.2223	1294	117.0045	1199	128.1965	1370	128.1965	1370	115.5647	1177	107.3834	1052	116.4809	1191	110.0669	1093	116.4155	1190	126.6912	1347	118.968	1229	112.6194	1132	111.0486	1108	126.5602	1345	126.6911	1347	107.1216	1048	120.1462	1247	120.9315	1259	130.16	1400	126.5602	1345	122.1097	1277	130.4218	1404	112.5539
63	117.07	1200	123.3532	1296	125.1858	1324	118.968	1229	130.0291	1398	133.367	1449	118.0518	1215	110.3287	1097	119.1644	1232	112.8158	1135	118.6408	1224	129.5055	1390	122.1751	1278	113.0121	1138	115.4992	1176	128.131	1369	128.7855	1379	108.496	1069	124.9895	1321	122.9605	1290	131.3381	1418	127.4111	1358	127.0839	1353	131.2072	1416	113.5357
64	117.3972	1205	125.3167	1326	127.6729	1362	120.1461	1247	133.5634	1452	138.0794	1521	119.0335	1230	111.0486	1108	121.3897	1266	113.9284	1152	122.4369	1282	133.8252	1456	123.4841	1298	113.4048	1144	117.4627	1206	129.3091	1387	131.7962	1425	109.4778	1084	126.8221	1349	123.615	1300	132.778	1440	130.8799	1411	129.8982	1396	135.2651	1478	115.9573
65	119.4262	1236	126.8221	1349	132.8434	1441	120.6697	1255	134.5452	1467	141.8101	1578	121.3897	1266	113.3394	1143	121.6515	1270	114.452	1160	127.4766	1359	134.807	1471	125.2512	1325	113.6012	1147	119.688	1240	132.9743	1443	137.2286	1508	110.0014	1092	128.851	1380	128.7201	1378	135.1996	1477	131.5999	1422	131.0763	1414	137.2286	1508	116.8082
66	121.0624	1261	130.8145	1410	136.3123	1494	122.6332	1285	138.2104	1523	142.9882	1596	122.7642	1287	116.2192	1187	125.7748	1333	117.4627	1206	128.7856	1379	137.425	1511	127.0184	1352	114.7138	1164	122.306	1280	136.5086	1497	138.6685	1530	114.452	1160	129.5055	1390	129.3091	1387	138.2103	1523	133.3671	1449	133.6289	1453	138.1449	1522	120.6697
67	123.8768	1304	134.8724	1472	137.8176	1517	124.8585	1319	140.7629	1562	145.6716	1637	127.7384	1363	119.8844	1243	126.7566	1348	121.6515	1270	128.9819	1382	142.9882	1596	127.6074	1361	116.2192	1187	123.2878	1295	141.3519	1571	140.1738	1553	116.4155	1190	134.4142	1465	129.5709	1391	140.2393	1554	136.5087	1497	136.3778	1495	140.2393	1554	121.1933
68	124.5313	1314	137.9485	1519	138.2758	1524	125.4476	1328	142.2683	1585	146.7188	1653	130.9454	1412	124.5313	1314	128.3274	1372	122.8951	1289	130.0291	1398	146.3916	1648	128.5237	1375	120.997	1260	127.1493	1354	143.3154	1601	143.1845	1599	117.3972	1205	136.0505	1490	132.778	1440	145.9989	1642	137.4904	1512	141.0902	1567	141.2865	1570	126.1675
69	128.3928	1373	139.4539	1542	138.603	1529	129.5055	1390	145.7371	1638	149.2059	1691	131.9272	1427	129.3092	1387	130.3563	1403	124.6622	1316	130.6836	1408	149.9259	1702	131.7962	1425	121.8479	1273	132.2544	1432	146.8497	1655	143.6427	1606	118.4444	1221	137.9485	1519	133.367	1449	147.3733	1663	141.2865	1570	144.8863	1625	145.868	1640	128.1965
70	133.5634	1452	141.0247	1566	140.5665	1559	134.7415	1470	147.7006	1668	152.7402	1745	132.6471	1438	133.498	1451	133.7597	1455	125.8403	1334	131.3381	1418	153.1329	1751	135.985	1489	124.6622	1316	134.2834	1463	148.6169	1682	145.3444	1632	121.1279	1262	141.0901	1567	136.0505	1490	150.3186	1708	146.0643	1643	146.4571	1649	149.5987	1697	129.7673
71	135.0687	1475	142.4646	1588	141.7446	1577	137.1631	1507	148.3551	1678	156.7981	1807	135.396	1480	137.7522	1516	139.2575	1539	126.1676	1339	132.3853	1434	155.5546	1788	137.5558	1513	125.9058	1335	136.9014	1503	151.3003	1723	147.766	1669	122.5678	1284	144.559	1620	139.4539	1542	153.002	1749	147.2424	1661	149.1405	1690	152.2167	1737	131.5999
72	135.5923	1483	148.2896	1677	141.941	1580	141.2865	1570	150.8422	1716	161.1833	1874	139.0612	1536	138.3412	1525	143.4463	1603	131.1418	1415	137.8831	1518	160.3979	1862	142.8573	1594	127.6729	1362	140.5011	1558	152.0203	1734	149.9259	1702	122.6987	1286	146.5225	1650	143.6427	1606	158.3689	1831	149.9259	1702	152.4785	1741	158.4344	1832	135.5269
73	138.9957	1535	148.6823	1683	145.148	1629	142.53	1589	152.5439	1742	163.0159	1902	141.8756	1579	139.7157	1546	147.5042	1665	133.2362	1447	142.8573	1594	161.1833	1874	145.0826	1628	128.9819	1382	142.0719	1582	154.9001	1778	152.0857	1735	124.6622	1316	149.5986	1697	148.1587	1675	162.0341	1887	153.1984	1752	155.031	1780	163.0159	1902	138.2103
74	139.5848	1544	151.2349	1722	146.1298	1644	146.9152	1656	156.7982	1807	166.6156	1957	144.6899	1622	140.3047	1555	150.9076	1717	134.4143	1465	144.1008	1613	162.6232	1896	150.9076	1717	130.6836	1408	145.1481	1629	157.3217	1815	155.0964	1781	129.6364	1392	150.5149	1711	152.6093	1743	166.6811	1958	155.5546	1788	161.2488	1875	167.0738	1964	138.9957
75	141.3519	1571	153.9838	1764	149.6641	1698	149.0096	1688	158.6962	1836	168.4482	1985	147.177	1660	143.25	1600	154.311	1769	136.705	1500	147.8969	1671	165.8957	1946	156.2091	1798	131.1418	1415	146.7843	1654	160.9215	1870	157.9762	1825	131.9926	1428	152.413	1740	153.7874	1761	167.7283	1974	160.267	1860	167.7283	1974	167.7283	1974	141.221
76	142.3337	1586	154.7038	1775	151.4967	1726	150.1877	1706	159.5471	1849	168.71	1989	149.9259	1702	145.9989	1642	155.2273	1783	140.5011	1558	149.8604	1701	168.7755	1990	158.8271	1838	135.6578	1484	148.8787	1686	166.4193	1954	162.3614	1892	136.2469	1493	153.722	1760	157.9108	1824	167.9901	1978	165.9612	1947	171.5244	2032	173.0952	2056	144.0354
77	147.0461	1658	157.7144	1821	153.1984	1752	156.4709	1802	160.7252	1867	173.946	2069	153.3948	1755	149.9259	1702	156.4709	1802	142.7264	1592	151.6276	1728	174.3387	2075	159.6125	1850	137.425	1511	153.8529	1762	170.8044	2021	163.2777	1906	138.2104	1523	154.7038	1775	161.5105	1879	169.6263	2003	167.8592	1976	173.7497	2066	174.4042	2076	147.5042
78	148.2896	1677	161.3142	1876	155.9473	1794	157.8453	1823	163.9322	1916	176.564	2109	155.031	1780	153.722	1760	158.4998	1833	143.25	1600	154.0492	1765	175.4514	2092	160.1361	1858	142.9882	1596	158.1726	1828	171.7207	2035	166.3539	1953	139.9775	1550	156.929	1809	164.3903	1923	173.0297	2055	171.1972	2027	174.8624	2083	177.284	2120	149.9259
79	152.6748	1744	166.1575	1950	156.4054	1801	159.4816	1848	166.812	1960	179.0511	2147	158.4344	1832	157.649	1820	159.6779	1851	147.8315	1670	155.4891	1787	176.8913	2114	163.0159	1902	147.2425	1661	164.5867	1926	172.8334	2052	168.1864	1981	142.0065	1581	159.2852	1845	171.0662	2025	179.9674	2161	173.8152	2067	176.5641	2109	177.8076	2128	152.5439
80	158.8271	1838	169.2337	1997	160.7906	1868	161.9687	1886	171.3281	2029	183.1745	2210	160.7252	1867	160.6597	1866	162.6886	1897	149.0751	1689	155.8164	1792	179.4438	2153	164.9794	1932	149.0751	1689	166.5502	1956	173.1607	2057	175.0587	2086	142.5301	1589	160.7251	1867	173.4224	2061	185.9234	2252	177.5458	2124	177.8076	2128	182.1273	2194	155.1619
81	162.165	1889	174.6006	2079	161.8378	1884	165.8302	1945	174.9278	2084	188.345	2289	163.0159	1902	164.5212	1925	169.2336	1997	155.0965	1781	160.7251	1867	180.4256	2168	165.0448	1933	150.515	1711	167.532	1971	174.8624	2083	176.6295	2110	146.9152	1656	164.7831	1929	174.4696	2077	186.9051	2267	185.0726	2239	182.9782	2207	182.9127	2206	157.9762
82	168.121	1980	181.6037	2186	162.5577	1895	168.3828	1984	176.4986	2108	189.7849	2311	168.5792	1987	169.5609	2002	170.8044	2021	157.1254	1812	163.8667	1915	183.4363	2214	169.7572	2005	152.2821	1738	168.5137	1986	178.1349	2133	178.9857	2146	150.9077	1717	165.1103	1934	177.4149	2122	192.5993	2354	189.1959	2302	188.6069	2293	188.3451	2289	158.1726
83	171.0008	2024	186.3161	2258	163.6704	1912	170.739	2020	177.8731	2129	196.5263	2414	174.4697	2077	174.7314	2081	173.2915	2059	162.3614	1892	168.5137	1986	185.138	2240	173.0952	2056	154.2456	1768	169.6918	2004	181.0147	2177	181.9964	2192	151.104	1720	168.1865	1981	184.5489	2231	196.7226	2417	190.4395	2321	193.1884	2363	192.2066	2348	164.3903
84	176.7604	2112	187.167	2271	169.2336	1997	176.5641	2109	181.7346	2188	197.3771	2427	178.1349	2133	175.9095	2099	178.9202	2145	167.9247	1977	169.43	2000	192.7302	2356	179.3129	2151	157.9108	1824	173.357	2060	181.8655	2190	183.9599	2222	157.1909	1813	170.2809	2013	186.3161	2258	203.6603	2523	193.7774	2372	193.5811	2369	194.4974	2383	169.2991
85	178.1348	2133	189.5886	2308	171.5898	2033	179.9675	2161	186.8398	2266	201.5005	2490	179.6402	2156	180.7529	2173	179.6402	2156	172.8334	2052	170.6081	2018	200.5842	2476	183.6326	2217	160.7906	1868	180.2947	2166	184.4835	2230	191.4212	2336	163.6704	1912	175.7787	2097	189.3268	2304	206.4092	2565	196.7227	2417	194.5628	2384	196.2645	2410	170.0845
86	180.3601	2167	191.4867	2337	173.8151	2067	183.6981	2218	194.3665	2381	204.053	2529	184.2217	2226	184.0254	2223	182.3236	2197	176.8259	2113	177.4149	2122	207.4565	2581	186.2506	2257	164.1286	1919	186.3816	2259	188.9996	2299	195.8064	2403	167.0738	1964	178.3967	2137	194.89	2389	206.6056	2568	199.2752	2456	195.6755	2401	200.257	2471	173.2915
87	187.6251	2278	193.0575	2361	178.7239	2142	184.2872	2227	195.8719	2404	205.8856	2557	186.3816	2259	184.8762	2236	184.2217	2226	177.2186	2119	178.3967	2137	212.4961	2658	188.1487	2286	168.3828	1984	192.7957	2357	190.8976	2328	202.155	2500	169.0373	1994	179.1166	2148	196.6572	2416	206.7365	2570	204.773	2540	197.3772	2427	200.5842	2476	178.3312
88	191.2903	2334	197.1154	2423	180.9492	2176	190.1122	2316	202.6132	2507	206.1474	2561	189.3268	2304	189.4577	2306	190.8322	2327	180.9492	2176	180.7529	2173	215.8341	2709	191.3557	2335	171.7208	2035	193.7774	2372	196.33	2411	205.8202	2556	173.6188	2064	182.1928	2195	197.4426	2428	207.2601	2578	209.2891	2609	198.7516	2448	201.7623	2494	185.4652
89	195.4136	2397	199.0134	2452	183.6981	2218	191.2903	2334	206.6057	2568	207.6528	2584	196.9845	2421	191.5521	2338	194.4974	2383	188.0178	2284	184.7453	2234	220.2192	2776	193.6465	2370	174.3388	2075	196.8536	2419	200.1915	2470	207.9801	2589	175.8441	2098	185.7925	2250	202.5477	2506	213.2815	2670	217.6667	2737	204.0531	2529	202.6132	2507	188.4105
90	200.0606	2468	200.1915	2470	186.2506	2257	197.7044	2432	210.5327	2628	211.7761	2647	199.4716	2459	193.2538	2364	201.8278	2495	189.1959	2302	187.9523	2283	228.0078	2895	196.0681	2407	178.8548	2144	197.3772	2427	203.5949	2522	210.7944	2632	177.9385	2130	193.3847	2366	204.5766	2537	213.4779	2673	220.2847	2777	204.6421	2538	203.464	2520	189.8504
[truncated: 151 more columns]
