# Supplementary material for: Development of a feeding simulation to evaluate how feeding distribution in aquaculture affects individual differences in growth based on the fish schooling behavioral model
Source: PLoS One. 2023 Feb 2;18(2):e0280017. doi: 10.1371/journal.pone.0280017 (PMC9894463; doi:10.1371/journal.pone.0280017)
Supplement: S5 File — (CSV) [file pone.0280017.s005.csv]

	Ind. No. 1		Ind. No. 2		Ind. No. 3		Ind. No. 4		Ind. No. 5		Ind. No. 6		Ind. No. 7		Ind. No. 8		Ind. No. 9		Ind. No. 10		Ind. No. 11		Ind. No. 12		Ind. No. 13		Ind. No. 14		Ind. No. 15		Ind. No. 16		Ind. No. 17		Ind. No. 18		Ind. No. 19		Ind. No. 20		Ind. No. 21		Ind. No. 22		Ind. No. 23		Ind. No. 24		Ind. No. 25
day	Body mass(g)	Accumulated feed intake(grain)	Body mass(g)	Accumulated feed intake(grain)	Body mass(g)	Accumulated feed intake(grain)	Body mass(g)	Accumulated feed intake(grain)	Body mass(g)	Accumulated feed intake(grain)	Body mass(g)	Accumulated feed intake(grain)	Body mass(g)	Accumulated feed intake(grain)	Body mass(g)	Accumulated feed intake(grain)	Body mass(g)	Accumulated feed intake(grain)	Body mass(g)	Accumulated feed intake(grain)	Body mass(g)	Accumulated feed intake(grain)	Body mass(g)	Accumulated feed intake(grain)	Body mass(g)	Accumulated feed intake(grain)	Body mass(g)	Accumulated feed intake(grain)	Body mass(g)	Accumulated feed intake(grain)	Body mass(g)	Accumulated feed intake(grain)	Body mass(g)	Accumulated feed intake(grain)	Body mass(g)	Accumulated feed intake(grain)	Body mass(g)	Accumulated feed intake(grain)	Body mass(g)	Accumulated feed intake(grain)	Body mass(g)	Accumulated feed intake(grain)	Body mass(g)	Accumulated feed intake(grain)	Body mass(g)	Accumulated feed intake(grain)	Body mass(g)	Accumulated feed intake(grain)	Body mass(g)
1	38.53	0	38.53	0	38.53	0	38.53	0	38.53	0	38.53	0	38.53	0	38.53	0	38.53	0	38.53	0	38.53	0	38.53	0	38.53	0	38.53	0	38.53	0	38.53	0	38.53	0	38.53	0	38.53	0	38.53	0	38.53	0	38.53	0	38.53	0	38.53	0	38.53
2	39.11905	9	38.6609	2	38.85725	5	40.1008	24	40.1008	24	38.85725	5	39.11905	9	39.1845	10	38.59545	1	38.6609	2	39.5772	16	38.85725	5	39.11905	9	39.11905	9	39.64265	17	38.85725	5	39.7081	18	39.5772	16	40.2317	26	39.11905	9	38.9227	6	38.72635	3	38.85725	5	39.11905	9	38.98815
3	39.839	20	39.38085	13	39.0536	8	41.73705	49	40.82075	35	39.11905	9	39.839	20	40.29715	27	39.4463	14	38.9227	6	40.4935	30	38.98815	7	39.7081	18	39.77355	19	41.08255	39	38.9227	6	40.3626	28	39.9699	22	41.4098	44	39.839	20	39.0536	8	39.1845	10	39.64265	17	39.4463	14	39.4463
4	40.16625	25	39.839	20	39.51175	15	41.8025	50	41.47525	45	40.4935	30	40.55895	31	40.4935	30	39.9699	22	39.38085	13	41.60615	47	39.90445	21	40.68985	33	40.3626	28	41.8025	50	39.11905	9	40.42805	29	40.42805	29	42.26065	57	41.47525	45	39.4463	14	40.03535	23	40.95165	37	40.55895	31	39.839
5	40.68985	33	40.6244	32	39.7081	18	42.91515	67	42.12975	55	40.95165	37	41.4098	44	41.0171	38	40.7553	34	39.64265	17	42.3261	58	41.148	40	41.60615	47	40.7553	34	43.43875	75	39.5772	16	40.68985	33	42.0643	54	42.8497	66	41.99885	53	40.8862	36	41.60615	47	40.95165	37	40.7553	34	40.42805
6	40.8862	36	42.26065	57	41.34435	43	43.30785	73	43.5042	76	42.12975	55	41.73705	49	41.86795	51	41.21345	41	40.2317	26	42.78425	65	42.91515	67	43.17695	71	41.08255	39	44.0278	84	40.3626	28	41.0171	38	42.7188	64	43.8969	82	42.39155	59	40.95165	37	41.9334	52	42.5879	62	41.0171	38	40.95165
7	41.80251	50	42.91515	67	42.12975	55	43.43875	75	45.00955	99	43.83145	81	42.3261	58	43.04605	69	41.60615	47	40.42805	29	43.43875	75	43.8969	82	43.766	80	42.78425	65	44.35505	89	42.0643	54	41.6716	48	42.91515	67	44.8132	96	42.5879	62	41.6716	48	42.65335	63	43.83145	81	41.8025	50	41.0171
8	42.91515	67	43.56965	77	43.83145	81	43.8969	82	45.14045	101	44.22415	87	43.83145	81	43.5042	76	42.65335	63	40.7553	34	44.5514	92	45.14045	101	45.075	100	44.5514	92	45.2059	102	43.37329	74	42.7188	64	43.56964	77	45.2059	102	42.7188	64	41.73705	49	42.91515	67	44.2896	88	42.3261	58	42.457
9	43.30785	73	43.56965	77	44.2896	88	44.6823	94	46.97305	129	44.48595	91	44.35505	89	44.61685	93	43.70055	79	42.39155	59	44.74775	95	47.0385	130	45.2059	102	45.3368	104	47.0385	130	43.766	80	43.17694	71	44.22414	87	46.9076	128	43.17695	71	43.43875	75	43.3733	74	46.1222	116	42.52245	61	43.43875
10	43.766	80	43.83145	81	44.4205	90	45.40225	105	47.1694	132	45.27135	103	46.18765	117	45.2059	102	44.0278	84	44.09325	85	46.05675	115	48.15115	147	45.4677	106	45.79495	111	48.0857	146	43.8969	82	43.96235	83	44.42049	90	47.75845	141	44.09325	85	43.43875	75	43.6351	78	46.9076	128	43.56965	77	45.2059
11	43.83145	81	43.8969	82	44.61685	93	45.9913	114	48.3475	150	45.53315	107	47.88935	143	45.9913	114	45.79495	111	45.075	100	46.44945	121	48.87111	158	46.44945	121	46.6458	124	48.80565	157	45.40224	105	44.6823	94	45.27134	103	48.80564	157	45.40225	105	43.96235	83	44.1587	86	47.49665	137	44.4205	90	46.05675
12	45.5986	108	44.09325	85	45.075	100	46.384	120	48.7402	156	45.59859	108	49.1329	162	47.5621	138	47.62755	139	45.075	100	47.4312	136	48.93655	159	47.49665	137	47.0385	130	49.1329	162	46.44944	121	45.14045	101	45.72949	110	49.46014	167	46.5149	122	44.48595	91	44.5514	92	49.46015	167	45.00955	99	46.71125
13	47.4312	136	44.22415	87	45.79495	111	48.28205	149	49.002	160	45.7295	110	50.4419	182	49.2638	164	48.8711	158	45.7295	110	48.15115	147	50.90005	189	49.1329	162	47.5621	138	51.16185	193	47.43119	136	45.40224	105	46.12219	116	51.22729	194	48.41295	151	46.2531	118	45.7295	110	50.76915	187	45.4677	106	46.84215
14	48.2166	148	44.6823	94	46.1222	116	49.72195	171	50.311	180	47.5621	138	50.9655	190	49.59105	169	50.90005	189	47.03849	130	48.93655	159	52.86356	219	49.9183	174	48.67475	155	53.3217	226	48.93654	159	45.86039	112	46.31854	119	52.47084	213	49.5256	168	47.4312	136	45.92585	113	52.86354	219	47.3003	134	47.23485
15	49.2638	164	44.9441	98	47.10395	131	50.11465	177	50.311	180	47.82389	142	52.07815	207	50.5728	184	52.33995	211	47.75845	141	49.32925	165	53.77986	233	51.42365	197	49.59105	169	54.17255	239	49.13289	162	46.84214	127	47.03849	130	53.77985	233	50.5728	184	48.93655	159	46.58035	123	55.08884	253	47.3003	134	48.0857
16	50.311	180	45.99129	114	48.41295	151	50.7037	186	50.8346	188	48.93655	159	52.1436	208	51.8818	204	52.86355	219	47.9548	144	49.72195	171	54.17256	239	53.51805	229	51.03095	191	56.4633	274	49.19834	163	47.03849	130	47.75845	141	55.0234	252	50.90005	189	49.2638	164	48.15115	147	55.28519	256	48.02025	145	49.06745
17	51.03095	191	46.31855	119	48.54385	153	51.55455	199	52.2745	210	49.98375	175	52.60175	215	52.7981	218	53.4526	228	48.28205	149	50.90005	189	56.07061	268	54.1071	238	51.3582	196	56.856	280	50.24554	179	48.15115	147	47.82389	142	55.9397	266	52.01271	206	49.7874	172	48.8711	158	55.74334	263	48.0857	146	49.7874
18	52.4054	212	47.1694	132	49.19835	163	52.0127	206	53.1908	224	50.24554	179	54.3689	242	53.4526	228	54.238	240	50.0492	176	51.0964	192	56.92146	281	54.3689	242	52.60175	215	57.2487	286	51.81634	203	48.3475	150	49.26379	164	56.7251	278	54.10711	238	51.29275	195	50.90005	189	57.37959	288	48.0857	146	50.311
19	53.0599	222	47.88935	143	49.32925	165	52.73265	217	54.82705	249	51.81635	203	54.56525	245	55.61245	261	54.6307	246	50.5728	184	52.4054	212	57.51051	290	54.82705	249	54.7616	248	57.83775	295	52.20904	209	49.002	160	50.50734	183	57.83775	295	56.33241	272	51.68545	201	51.55455	199	58.36134	303	48.4784	152	51.03095
20	53.64895	231	49.85285	173	50.7037	186	53.25625	225	56.0706	268	53.77985	233	55.48155	259	57.1178	284	54.95795	251	51.42365	197	52.4054	212	58.49226	305	55.28519	256	55.1543	254	58.5577	306	53.25624	225	50.9655	190	52.07814	207	59.80125	325	57.51051	290	51.94725	205	53.64895	231	58.55769	306	49.46015	167	51.62
21	53.77985	233	50.24555	179	52.6672	216	54.8925	250	56.4633	274	53.9762	236	56.3324	272	58.2959	302	55.9397	266	52.4054	212	53.0599	222	58.81951	310	55.93969	266	57.44505	289	59.01585	313	55.41609	258	51.68545	201	52.60175	215	60.3903	334	57.96865	297	53.12535	223	54.82705	249	59.40854	319	50.63825	185	52.47085
22	54.6307	246	51.62	200	52.99445	221	57.2487	286	57.7723	294	54.82705	249	57.9032	296	59.01585	313	56.13605	269	54.30345	241	54.04165	237	59.14676	315	57.37959	288	58.5577	306	60.19395	331	56.00514	267	52.1436	208	54.17255	239	61.1757	346	58.36135	303	55.48155	259	55.2852	256	61.04479	344	51.68545	201	52.60175
23	55.08885	253	53.77985	233	53.25625	225	57.9032	296	58.36135	303	55.8088	264	60.32485	333	60.06305	329	56.856	280	54.30345	241	54.82705	249	61.56841	352	59.73579	324	58.95041	312	60.783	340	57.83774	295	52.929	220	54.3689	242	62.81195	371	59.01585	313	55.9397	266	57.5105	290	61.24114	347	52.0127	206	52.73265
24	55.74335	263	54.6307	246	54.17255	239	58.49225	305	59.01585	313	56.00515	267	60.5212	336	61.5684	352	57.3796	288	54.8925	250	56.52875	275	62.61561	368	60.71754	339	60.2594	332	61.3066	348	58.55769	306	53.8453	234	55.1543	254	63.85915	387	59.9976	328	56.92145	281	58.0341	298	62.87739	372	54.1071	238	53.77985
25	57.6414	292	55.48155	259	54.95795	251	59.2122	316	59.27765	317	58.29589	302	61.3066	348	63.1392	376	59.73581	324	55.61245	261	56.856	280	64.25186	393	62.02654	359	61.76475	355	62.6156	368	60.25939	332	55.2852	256	55.4161	258	64.25185	393	61.63385	353	57.6414	292	58.165	300	63.99004	389	55.0234	252	55.4161
26	58.4268	304	56.0706	268	55.0234	252	59.93215	327	61.24115	347	58.88494	311	62.092	360	65.03725	405	62.15746	361	56.0706	268	57.7723	294	66.47716	427	64.51364	397	62.68105	369	63.99005	389	60.39029	334	55.9397	266	56.9869	282	64.97179	404	61.6993	354	58.0341	298	59.40855	319	65.56084	413	55.35065	257	55.74335
27	58.8195	310	57.57595	291	57.31415	287	61.24115	347	62.6156	368	61.30659	348	62.41925	365	66.9353	434	62.74651	370	57.31415	287	57.96865	297	67.91706	449	67.19709	438	62.8774	372	64.5791	398	60.84844	341	58.2959	302	59.14675	315	66.08444	421	62.4847	366	60.3903	334	60.97935	343	66.21535	423	56.65965	277	56.65966
28	59.7358	324	59.93215	327	59.7358	324	61.63385	353	63.2701	378	62.28835	363	63.20465	377	69.61875	475	63.66281	384	57.83775	295	58.62315	307	70.66596	491	68.17884	453	63.401	380	65.29905	409	61.83019	356	58.75405	309	60.06305	329	68.04794	451	63.99005	389	61.24115	347	61.37205	349	68.04794	451	57.31415	287	59.08131
29	62.28835	363	60.84845	341	61.5684	352	62.3538	364	64.3173	394	62.94284	373	63.7937	386	70.7314	492	66.34626	425	58.4268	304	59.9976	328	71.97496	511	68.83334	463	65.95355	419	67.0662	436	63.40099	380	59.2122	316	60.32485	333	71.05864	497	65.6263	414	62.8774	372	62.81195	371	68.5061	458	57.70685	293	61.11026
30	62.4847	366	60.97935	343	63.59735	383	63.401	380	64.90635	403	65.29904	409	64.12096	391	73.6112	536	68.50611	458	60.6521	338	62.41925	365	72.23676	515	70.66594	491	66.41171	426	68.1134	452	64.38274	395	60.52119	336	61.37205	349	71.90949	510	66.9353	434	65.42995	411	63.9246	388	70.27325	485	57.96865	297	61.89566
31	62.81195	371	61.50295	351	63.6628	384	64.8409	402	65.95355	419	66.47714	427	64.90636	403	74.72385	553	70.07691	482	63.2701	378	62.94285	373	73.93846	541	72.04039	512	69.09515	467	70.8623	494	65.82265	417	61.17569	346	62.68105	369	74.78929	554	69.61874	475	65.56085	413	64.3173	394	70.7314	492	60.32485	333	62.28836
32	63.6628	384	62.092	360	64.51365	397	66.1499	422	66.21535	423	68.96424	465	65.49541	412	74.98565	557	70.14236	483	63.46645	381	64.1864	392	74.85476	555	74.20024	545	69.88055	479	71.255	500	65.8881	418	61.56839	352	63.2701	378	76.68734	583	71.38589	502	66.08445	421	66.9353	434	71.97495	511	62.28835	363	62.81196
33	64.77545	401	63.46645	381	64.64455	399	68.83335	463	66.21535	423	69.09514	467	67.00076	435	75.8365	570	70.60052	490	65.6263	414	65.56085	413	76.75281	584	74.85474	555	72.6949	522	73.54575	535	68.57155	459	63.07374	375	63.33554	379	78.19269	606	73.7421	538	67.13165	437	68.30975	455	72.564	520	63.0083	374	65.10271
34	67.39345	441	64.77545	401	65.36449	410	70.4696	488	67.26256	439	69.68419	476	67.06621	436	76.16375	575	71.38592	502	68.30975	455	68.2443	454	78.65086	613	77.08004	589	74.59295	551	74.20026	545	68.8988	464	64.18639	392	63.6628	384	78.91264	617	75.24744	561	67.328	440	70.40414	487	73.28395	531	65.69176	415	67.26256
35	68.57155	459	66.5426	428	66.67349	430	70.79685	493	67.39346	441	72.04039	512	67.19711	438	76.8837	586	72.69492	522	69.81509	478	69.2915	470	81.0725	650	77.60364	597	76.16375	575	75.37836	563	71.45135	503	64.4482	396	66.28079	424	80.35254	639	75.7056	568	67.39346	441	73.02214	527	74.06935	543	68.63701	460	69.61876
36	70.27325	485	66.9353	434	68.5061	458	72.89125	525	69.42241	472	73.93844	541	68.57156	459	78.65085	613	74.20026	545	69.81509	478	70.2078	484	84.41045	701	78.45449	610	76.55645	581	76.03286	573	74.06934	543	66.019	420	68.63699	460	83.29779	684	78.8472	616	68.8988	464	75.37834	563	74.5275	550	70.33871	486	71.71316
37	70.40414	487	68.17886	453	70.0769	482	73.67665	537	70.07691	482	74.39659	548	71.32046	501	79.2399	622	75.70561	568	71.64769	506	71.71315	507	85.65401	720	80.09074	635	79.5017	626	76.49101	580	75.3129	562	68.70245	461	69.16059	468	86.70119	736	79.56715	627	70.6005	490	76.81824	585	75.11655	559	70.73141	492	74.59296
38	70.60049	490	70.33871	486	70.99319	496	74.20025	545	70.79686	493	74.59294	551	73.80756	539	79.95985	633	76.22921	576	71.97494	511	71.84405	509	86.04671	726	81.66154	659	81.66155	659	78.65086	613	76.81824	585	70.60049	490	70.01144	481	90.23549	790	82.9051	678	72.564	520	78.8472	616	75.64015	567	73.21851	530	77.34186
39	71.45135	503	72.82581	524	73.54575	535	77.21095	591	72.17131	514	75.57469	566	74.39661	548	82.1197	666	79.50171	626	72.76034	523	72.10585	513	86.83211	738	83.16689	682	84.2141	698	79.17446	621	78.1927	606	73.48029	534	72.82579	524	90.43184	793	84.80315	707	75.0511	558	79.109	620	76.2292	576	76.29465	577	80.5489
40	73.7421	538	74.85475	555	74.72385	553	79.30534	623	75.05111	558	77.86544	601	75.37836	563	83.75595	691	80.87616	647	73.74209	538	73.7421	538	86.96301	740	85.7849	722	87.02845	741	82.31606	669	78.32359	608	74.78929	554	74.98564	557	91.93719	816	86.24305	729	76.6219	582	80.22165	637	78.5854	612	78.12726	605	82.90511
41	74.33115	547	75.0511	558	76.03284	573	82.51239	672	78.06181	604	78.58539	612	76.29465	577	84.01775	695	81.00706	649	74.52749	550	74.1348	544	89.4501	778	87.09389	742	89.51555	779	82.77422	676	79.50169	626	75.77104	569	76.81824	585	92.46078	824	89.7119	782	77.4073	594	81.39975	655	79.7635	630	81.3343	654	83.4287
42	74.9202	556	75.64015	567	76.36009	578	82.83964	677	78.38905	609	79.89439	632	79.3708	624	85.85036	723	81.07251	650	77.53819	596	77.27641	592	90.2355	790	88.99194	771	90.03915	787	82.90511	678	79.56715	627	76.09829	574	79.89439	632	95.27513	867	89.9737	786	80.61435	643	83.1669	682	81.53065	657	83.88686	693	86.76665
43	76.03284	573	78.25815	607	78.32359	608	84.01774	695	81.13795	651	83.29778	684	82.57785	673	86.50486	733	84.01776	695	77.79999	600	77.53821	596	91.74085	813	89.12284	773	90.36639	792	83.75597	691	80.74525	645	79.17444	621	80.28709	638	97.63133	903	91.8063	814	81.66155	659	83.4287	686	82.2506	668	85.58855	719	87.94476
44	76.94914	587	78.51995	611	79.56715	627	84.08319	696	81.59611	658	83.62503	689	85.98125	725	87.74841	752	87.22481	744	78.19269	606	80.74525	645	92.91895	831	89.64644	781	90.95544	801	87.29027	745	81.727	660	79.82894	631	83.55959	688	100.8384	952	92.91895	831	82.31606	669	86.76665	737	83.29781	684	87.81386	753	88.59926
45	80.09074	635	80.22165	637	82.77419	676	86.11214	727	82.57786	673	84.73768	706	89.4501	778	89.97371	786	89.58101	780	79.82894	631	82.44695	671	95.27515	867	91.47904	809	91.87174	815	89.18832	774	84.8686	708	80.35254	639	84.01774	695	103.26	989	93.1153	834	84.27956	699	89.64645	781	84.54136	703	88.66471	766	89.31921
46	81.3343	654	83.49415	687	83.49414	687	87.22478	744	82.70876	675	85.45763	717	93.1153	834	90.43186	793	89.84281	784	82.57784	673	83.1669	682	95.27515	867	93.63889	842	93.96614	847	92.85352	830	86.63575	735	81.66154	659	84.93404	709	103.26	989	94.88245	861	87.74841	752	90.10461	788	87.15936	743	89.45011	778	90.56276
47	81.46519	656	86.0467	726	85.58854	719	87.55203	749	85.58855	719	85.65398	720	93.96615	847	92.39536	823	92.19901	820	86.17759	728	84.93405	709	97.0423	894	94.42429	854	97.04229	894	93.70437	843	88.0102	756	82.64329	674	87.29024	745	105.878	1029	97.76225	905	88.01021	756	91.08636	803	87.35571	746	89.90826	785	90.75911
48	82.18514	667	87.81385	753	85.85034	723	88.73013	767	87.4866	748	87.81383	753	94.22795	851	92.52626	825	93.90071	846	86.30849	730	85.32675	715	98.22041	912	98.22039	912	98.41674	915	95.27517	867	92.0681	818	85.78489	722	89.84279	784	107.3834	1052	101.8202	967	88.86106	769	94.6861	858	89.31921	776	90.43186	793	94.16251
49	85.52309	718	89.1883	774	86.30849	730	89.90823	785	88.92651	770	88.07563	757	95.7333	874	92.98441	832	96.25691	882	90.03914	787	87.29025	745	98.41676	915	99.00579	924	99.72574	935	99.13672	926	95.92965	877	87.55204	749	93.50799	840	111.7685	1119	103.1946	988	92.52626	825	97.10776	895	92.46081	824	90.69366	797	95.14426
50	87.74839	752	90.1046	788	86.76665	737	90.82453	799	89.4501	778	89.97368	786	96.06055	879	93.37711	838	96.78051	890	91.47904	809	88.33746	761	99.26761	928	102.2128	973	101.4929	962	99.72577	935	97.50045	901	88.86104	769	94.22794	851	116.35	1189	103.4564	992	95.07881	864	98.67856	919	93.44256	839	91.28271	806	99.00581
51	88.20654	759	91.4136	808	86.8321	738	91.87173	815	93.04985	833	91.28268	806	97.10775	895	94.35886	853	97.17321	896	92.98439	832	91.87176	815	100.773	951	104.1763	1003	102.5401	978	100.4457	946	101.4275	961	89.71189	782	96.78049	890	118.8371	1227	104.1109	1002	96.38781	884	99.20216	927	96.71506	889	92.78806	829	100.9693
52	91.80629	814	92.91895	831	88.07565	757	95.01334	863	94.75155	859	91.47903	809	101.1002	956	98.15496	911	97.82771	906	94.16249	850	93.37711	838	102.8674	983	104.6345	1010	105.8126	1028	100.7075	950	102.0165	970	93.31164	837	97.82769	906	119.4262	1236	104.7654	1012	98.48221	916	100.9039	953	98.15496	911	94.48976	855	102.4747
53	92.32989	822	94.5552	856	89.1883	774	95.47149	870	98.54765	917	92.59167	826	101.5583	963	102.082	971	100.773	951	97.04229	894	95.79875	875	104.3727	1006	106.4671	1038	107.3834	1052	101.7547	966	102.7365	981	97.23864	897	101.6892	965	120.277	1249	109.0197	1077	101.4929	962	103.0637	986	99.26761	928	94.94791	862	106.598
54	94.94788	862	95.6024	872	89.25375	775	95.66784	873	98.80945	921	93.70432	843	105.7471	1027	105.1581	1018	102.8019	982	97.82769	906	96.06055	879	105.6163	1025	110.8522	1105	110.2632	1096	105.6817	1026	103.26	989	97.50044	901	103.6527	995	121.6515	1270	110.4596	1099	105.6163	1025	103.5219	993	100.9693	954	96.19147	881	106.9253
55	95.47148	870	96.32235	883	91.6754	812	99.52939	932	100.4457	946	95.92963	877	107.5798	1055	109.7396	1088	104.1109	1002	99.72574	935	99.9221	938	106.1399	1033	111.7031	1118	114.7138	1164	109.6742	1087	106.2707	1035	101.4274	961	106.2707	1035	125.3167	1326	110.5905	1101	106.4017	1037	103.9146	999	104.7654	1012	96.45327	885	111.245
56	98.08948	910	96.84595	891	92.199	820	103.5218	993	102.671	980	96.25687	882	111.8995	1121	114.452	1160	107.2525	1050	101.6892	965	104.0455	1001	107.7107	1057	112.2921	1127	119.7534	1241	109.936	1091	107.2525	1050	103.3909	991	108.2997	1066	129.6364	1392	110.7868	1104	108.6924	1072	104.3727	1006	107.7107	1057	97.36957	899	113.4703
57	98.35128	914	97.23865	897	92.65715	827	107.7761	1058	105.0272	1016	96.91138	892	112.554	1131	114.8447	1166	111.3104	1112	103.4564	992	104.5691	1009	109.8705	1090	112.423	1129	120.2116	1248	113.9284	1152	111.7685	1119	107.5797	1055	110.1977	1095	134.8724	1472	115.4992	1176	110.3941	1098	107.318	1051	112.0304	1123	101.1657	957	114.9102
58	102.2128	973	98.02405	909	94.6861	858	108.0379	1062	105.8781	1029	100.053	940	112.7503	1134	115.9574	1183	111.9649	1122	103.5873	994	104.6345	1010	110.0669	1093	116.6773	1194	120.5388	1253	116.9391	1198	112.423	1129	110.9831	1107	114.6483	1163	136.9668	1504	116.6119	1193	111.1795	1110	110.3287	1097	113.6666	1148	105.2236	1019	116.2846
59	106.0744	1032	99.98755	939	96.2569	882	110.5904	1101	107.3834	1052	100.7075	950	117.07	1200	115.9574	1183	114.452	1160	103.98	1000	106.0744	1032	112.4885	1130	120.6697	1255	122.5023	1283	118.7063	1225	112.6194	1132	111.3758	1113	119.3607	1235	142.8573	1594	119.6226	1239	111.3759	1113	111.5722	1116	115.0411	1169	106.9253	1045	117.9863
60	110.3941	1098	102.1474	972	96.91141	892	110.6559	1102	109.5433	1085	103.0637	986	117.4627	1206	116.4155	1190	119.099	1231	104.1109	1002	109.0851	1078	113.143	1140	125.513	1329	123.0914	1292	119.7535	1241	114.452	1160	111.7031	1118	123.0259	1291	142.9227	1595	119.8844	1243	111.9649	1122	111.9649	1122	115.172	1171	108.7579	1073	122.7642
61	111.0486	1108	102.5401	978	97.50046	901	114.9756	1168	111.7686	1119	107.3834	1052	118.6408	1224	120.5389	1253	122.5024	1283	108.496	1069	113.4703	1145	116.9391	1198	126.4293	1343	124.9894	1321	121.8479	1273	114.5829	1162	116.2191	1187	125.7094	1332	148.6823	1683	124.5313	1314	112.554	1131	112.6194	1132	117.5936	1208	110.3941	1098	125.1858
62	115.4992	1176	105.0272	1016	101.1002	956	117.2009	1202	111.8995	1121	111.834	1120	120.0153	1245	125.4476	1328	122.9605	1290	109.4778	1084	117.2009	1202	119.8844	1243	131.5344	1421	127.0838	1353	124.4659	1313	118.0518	1215	120.9315	1259	130.2909	1402	150.3186	1708	128.0656	1368	112.8158	1135	113.5357	1146	120.3425	1250	113.6012	1147	130.0291
63	117.1354	1201	106.6635	1041	102.7365	981	119.5571	1238	113.4048	1144	114.9756	1168	121.6515	1270	128.1965	1370	124.924	1320	112.6194	1132	119.6226	1239	119.8844	1243	131.7962	1425	127.2802	1356	129.8982	1396	122.8296	1288	124.3349	1311	132.8434	1441	152.8711	1747	130.4218	1404	117.6591	1209	115.4992	1176	123.4841	1298	116.8737	1197	135.6578
64	117.1354	1201	108.4961	1069	104.9618	1015	123.1568	1293	114.6484	1163	115.761	1180	123.4187	1297	130.3564	1403	127.0184	1352	116.8082	1196	124.5313	1314	123.026	1291	133.8906	1457	129.3091	1387	132.5817	1437	127.6729	1362	127.8692	1365	135.5269	1482	156.2745	1799	133.6289	1453	117.8554	1212	119.8844	1243	125.4476	1328	118.9681	1229	136.3778
65	119.5571	1238	110.8523	1105	108.4961	1069	123.7459	1302	116.3501	1189	120.4734	1252	126.8221	1349	135.4615	1481	127.3457	1357	121.586	1269	125.9058	1335	123.0914	1292	134.2179	1462	134.6106	1468	136.705	1500	128.3929	1373	128.2619	1371	136.8359	1502	159.0234	1841	135.9851	1489	119.9498	1244	122.1751	1278	129.0474	1383	123.7459	1302	141.941
66	121.1279	1262	111.6377	1117	108.627	1071	128.7201	1378	118.6408	1224	123.4186	1297	132.189	1431	141.1556	1568	128.1311	1369	122.0442	1276	128.5238	1375	128.0656	1368	135.7233	1485	135.6578	1484	142.2028	1584	130.88	1411	129.8982	1396	139.6503	1545	159.9397	1855	137.6213	1514	120.5389	1253	124.335	1311	129.1128	1384	125.9058	1335	146.588
67	124.0077	1306	116.481	1191	110.7868	1104	130.6181	1407	119.4917	1237	127.2802	1356	137.6868	1515	143.0537	1597	133.498	1451	123.5495	1299	129.1783	1385	128.9165	1381	139.2576	1539	136.9668	1504	142.4646	1588	132.6471	1438	130.16	1400	139.7812	1547	160.2015	1859	141.1556	1568	122.6333	1285	127.2802	1356	129.5055	1390	130.16	1400	146.8497
68	129.3746	1388	117.1355	1201	115.0411	1169	134.8724	1472	124.335	1311	128.0001	1367	143.3155	1601	146.7843	1654	134.0216	1459	125.7748	1333	129.5055	1390	132.3853	1434	142.2028	1584	137.4904	1512	144.6245	1621	136.7705	1501	133.367	1449	140.1084	1552	165.0448	1933	146.9152	1656	123.8114	1303	129.3746	1388	129.6364	1392	135.5269	1482	148.6169
69	131.9926	1428	121.9133	1274	115.0411	1169	134.8724	1472	129.44	1389	129.1128	1384	143.7082	1607	146.8498	1655	136.7705	1501	130.8145	1410	133.3016	1448	136.9668	1504	143.1846	1599	139.4539	1542	145.8026	1639	136.9014	1503	135.1996	1477	140.3702	1556	165.1103	1934	150.4495	1710	128.7856	1379	134.7415	1470	131.469	1420	136.9668	1504	154.5728
70	137.4904	1512	126.8221	1349	115.8919	1182	137.4904	1512	130.4218	1404	129.6364	1392	144.2318	1615	152.7403	1745	142.2683	1585	132.8434	1441	138.0795	1521	138.9958	1535	148.4206	1679	143.9045	1610	147.5043	1665	141.6138	1575	135.4614	1481	144.1009	1613	171.9171	2038	150.6459	1713	132.7126	1439	134.7415	1470	131.7308	1424	141.5483	1574	160.3324
71	141.6137	1575	127.6075	1361	120.5389	1253	142.0065	1581	134.6761	1469	129.6364	1392	145.9335	1641	154.5729	1773	143.4464	1603	135.0033	1474	140.3702	1556	144.6245	1621	154.442	1771	145.868	1640	151.824	1731	143.0537	1597	138.2758	1524	149.1405	1690	173.2915	2059	152.0203	1734	138.2758	1524	136.4432	1496	137.5558	1513	141.6138	1575	164.194
72	145.4753	1634	132.9089	1442	125.644	1331	142.3992	1587	135.6578	1484	132.2544	1432	149.206	1691	158.2381	1829	143.7736	1608	135.8541	1487	141.2865	1570	144.6245	1621	155.0965	1781	147.897	1671	157.1254	1812	143.3809	1602	138.603	1529	152.2167	1737	175.3859	2091	152.5439	1742	138.7994	1532	140.1084	1552	141.941	1580	142.8573	1594	167.3356
73	148.0933	1674	134.087	1460	128.7201	1378	146.1298	1644	137.0977	1506	134.2833	1463	149.2714	1692	161.9033	1885	148.486	1680	136.1814	1492	142.5301	1589	150.6458	1713	157.1909	1813	148.6824	1683	162.3615	1892	145.6717	1637	143.1845	1599	153.0675	1750	182.4545	2199	153.0021	1749	143.7736	1608	146.1953	1645	142.0719	1582	146.1953	1645	174.0115
74	154.1801	1767	134.8724	1472	131.7963	1425	146.3262	1647	138.4067	1526	139.9775	1550	149.4678	1695	163.0159	1902	154.3765	1770	136.5086	1497	148.3551	1678	153.4602	1756	159.2853	1845	149.1405	1690	166.4848	1955	146.4571	1649	149.2059	1691	153.3293	1754	182.7818	2204	153.5911	1758	145.7371	1638	146.588	1651	143.3154	1601	148.7478	1684	174.7315
75	155.4237	1786	137.9486	1519	132.5162	1436	150.5804	1712	139.323	1540	144.4281	1618	153.0021	1749	168.2519	1982	156.6673	1805	139.5848	1544	148.6824	1683	155.2273	1783	160.987	1871	155.2274	1783	168.7756	1990	152.2821	1738	155.8163	1792	160.2016	1859	182.9781	2207	156.6673	1805	146.1953	1645	148.4206	1679	147.5042	1665	151.6276	1728	174.7969
76	158.0417	1826	142.7264	1592	136.9668	1504	153.8529	1762	140.3048	1555	147.6351	1667	159.6125	1850	170.2154	2012	158.3035	1830	141.7446	1577	149.5987	1697	155.5546	1788	164.194	1920	161.4451	1878	170.6736	2019	157.2563	1814	161.1832	1874	161.0524	1872	190.3085	2319	157.1254	1812	150.6459	1713	153.722	1760	147.8315	1670	152.0203	1734	177.8076
77	164.5212	1925	148.8133	1685	138.9303	1534	160.1361	1858	141.8101	1578	153.6565	1759	163.605	1911	177.284	2120	164.7831	1929	147.4388	1664	150.6459	1713	162.165	1889	169.1028	1995	166.9429	1962	170.87	2022	164.194	1920	162.6886	1897	163.3432	1907	190.374	2320	161.0524	1872	156.7327	1806	153.9838	1764	150.3186	1708	156.5364	1803	180.2947
78	166.4847	1955	150.9077	1717	144.559	1620	160.7906	1868	143.4464	1603	160.267	1860	165.3067	1937	177.8731	2129	166.0921	1949	150.0568	1704	153.1984	1752	168.0555	1979	169.1028	1995	168.121	1980	175.9096	2099	166.1575	1950	163.0813	1903	164.3904	1923	194.6937	2386	161.3797	1877	156.8636	1808	156.7982	1807	155.0965	1781	158.369	1831	182.1273
79	169.2336	1997	151.2349	1722	147.3734	1663	161.9687	1886	144.8208	1624	166.7465	1959	166.0266	1948	184.3526	2228	172.8334	2052	156.2091	1798	159.3507	1846	173.8806	2068	169.3646	1999	168.3828	1984	176.695	2111	171.1972	2027	163.474	1909	170.8699	2022	202.6786	2508	162.0342	1887	162.1651	1889	158.4344	1832	160.4633	1863	164.8485	1930	186.9706
80	176.1059	2102	153.4602	1756	149.206	1691	163.3432	1907	144.8863	1625	173.6842	2065	166.5502	1956	190.6358	2324	174.6006	2079	157.7144	1821	165.8957	1946	175.5168	2093	169.8227	2006	168.7101	1989	184.8108	2235	176.1714	2103	164.3248	1922	175.386	2091	206.671	2569	162.296	1891	166.4848	1955	159.6125	1850	163.2777	1906	171.9171	2038	187.3633
81	182.3237	2197	153.9184	1763	153.1984	1752	170.5427	2017	150.7768	1715	178.7239	2142	168.121	1980	191.6176	2339	178.5276	2139	157.7144	1821	168.2519	1982	175.7132	2096	176.7604	2112	175.7787	2097	192.403	2351	180.1638	2164	167.7937	1975	177.1531	2118	211.3834	2641	164.3904	1923	167.2702	1967	166.0921	1949	169.8881	2007	174.4697	2077	190.0468
82	189.6541	2309	155.8164	1792	157.4527	1817	177.9385	2130	150.8422	1716	186.0543	2254	168.1865	1981	199.4061	2458	178.593	2140	164.3249	1922	172.1135	2041	184.4835	2230	182.52	2200	179.6402	2156	200.5843	2476	184.7453	2234	174.666	2080	178.2003	2134	213.0197	2666	165.7648	1944	168.7755	1990	168.2519	1982	173.4224	2061	174.5351	2078	197.7699
83	190.6358	2324	162.0996	1888	158.5653	1834	184.6144	2232	153.4602	1756	193.581	2369	168.5792	1987	201.2387	2486	186.1198	2255	165.4375	1939	176.1714	2103	187.9523	2283	184.8762	2236	180.2947	2166	201.3697	2488	185.0071	2238	182.2581	2196	185.3998	2244	221.5936	2797	172.768	2051	176.1059	2102	169.1682	1996	178.3966	2137	181.8001	2189	200.9115
84	190.7667	2326	167.9247	1977	162.6887	1897	186.0543	2254	159.6779	1851	194.89	2389	168.7755	1990	206.6711	2569	186.9706	2268	171.9825	2039	183.24	2211	195.8064	2403	185.0071	2238	183.8944	2221	206.6057	2568	185.0071	2238	190.243	2318	192.9265	2359	223.099	2820	172.768	2051	177.1531	2118	172.1789	2042	181.0801	2178	186.9052	2267	201.8278
85	196.0682	2407	172.8334	2052	164.914	1931	193.1229	2362	166.092	1949	197.5735	2430	173.1607	2057	207.8492	2587	187.2324	2272	172.2443	2043	187.167	2271	197.6389	2431	187.9524	2283	186.5779	2262	207.5874	2583	186.447	2260	190.4394	2321	192.9265	2359	224.1462	2836	179.7057	2157	181.2765	2181	176.8259	2113	184.2871	2227	190.3086	2319	203.5295
86	204.3803	2534	172.9643	2054	171.5244	2032	197.8353	2434	169.43	2000	205.6238	2553	178.8548	2144	214.1978	2684	195.1519	2393	175.1241	2087	192.7957	2357	205.5584	2552	190.2431	2318	189.7195	2310	216.0959	2713	189.3923	2305	193.5155	2368	193.3192	2365	225.2588	2853	182.1928	2195	184.9417	2237	184.3526	2228	184.6798	2233	190.8322	2327	209.8127
87	207.4565	2581	175.1242	2087	171.7208	2035	200.257	2471	170.8699	2022	206.671	2569	183.0436	2208	214.3288	2686	196.5918	2415	178.004	2131	193.1229	2362	212.627	2660	196.4609	2413	197.508	2429	216.8159	2724	190.1777	2317	193.7773	2372	194.9555	2390	227.9423	2894	188.0833	2285	185.858	2251	191.8139	2342	192.4684	2352	191.683	2340	213.0197
88	208.111	2591	175.3205	2090	177.6113	2125	204.9039	2542	173.6188	2064	207.4564	2581	185.7925	2250	222.1173	2805	205.0348	2544	185.2034	2241	194.5628	2384	221.3318	2793	200.7151	2478	197.7044	2432	225.0626	2850	198.228	2440	201.6313	2492	198.1625	2439	230.0367	2926	195.8718	2404	192.5339	2353	191.9448	2344	197.3771	2427	198.8171	2449	221.5937
89	216.6195	2721	182.7818	2204	178.7894	2143	213.2815	2670	181.0146	2177	208.5691	2598	193.3193	2365	222.6409	2813	211.3835	2641	186.9052	2267	202.744	2509	224.2117	2837	201.5005	2490	198.6861	2447	228.9896	2910	206.3438	2564	210.5325	2628	203.7912	2525	232.7201	2967	196.33	2411	193.5811	2369	195.3482	2396	198.4243	2443	203.9876	2528	223.6226
90	225.4552	2856	182.7818	2204	182.0619	2193	214.1323	2683	187.4942	2276	213.6087	2675	199.9952	2467	222.9682	2818	220.1538	2775	194.4319	2382	203.2022	2516	226.6988	2875	204.773	2540	202.6131	2507	231.3458	2946	214.8523	2694	216.554	2720	203.8567	2526	241.3595	3099	198.6862	2447	200.7151	2478	200.9115	2481	206.7365	2570	205.8857	2557	230.953
[truncated: 151 more columns]
