# Supplementary material for: Development of a feeding simulation to evaluate how feeding distribution in aquaculture affects individual differences in growth based on the fish schooling behavioral model
Source: PLoS One. 2023 Feb 2;18(2):e0280017. doi: 10.1371/journal.pone.0280017 (PMC9894463; doi:10.1371/journal.pone.0280017)
Supplement: S6 File — (CSV) [file pone.0280017.s006.csv]

	Ind. No. 1		Ind. No. 2		Ind. No. 3		Ind. No. 4		Ind. No. 5		Ind. No. 6		Ind. No. 7		Ind. No. 8		Ind. No. 9		Ind. No. 10		Ind. No. 11		Ind. No. 12		Ind. No. 13		Ind. No. 14		Ind. No. 15		Ind. No. 16		Ind. No. 17		Ind. No. 18		Ind. No. 19		Ind. No. 20		Ind. No. 21		Ind. No. 22		Ind. No. 23		Ind. No. 24		Ind. No. 25
day	Body mass(g)	Accumulated feed intake(grain)	Body mass(g)	Accumulated feed intake(grain)	Body mass(g)	Accumulated feed intake(grain)	Body mass(g)	Accumulated feed intake(grain)	Body mass(g)	Accumulated feed intake(grain)	Body mass(g)	Accumulated feed intake(grain)	Body mass(g)	Accumulated feed intake(grain)	Body mass(g)	Accumulated feed intake(grain)	Body mass(g)	Accumulated feed intake(grain)	Body mass(g)	Accumulated feed intake(grain)	Body mass(g)	Accumulated feed intake(grain)	Body mass(g)	Accumulated feed intake(grain)	Body mass(g)	Accumulated feed intake(grain)	Body mass(g)	Accumulated feed intake(grain)	Body mass(g)	Accumulated feed intake(grain)	Body mass(g)	Accumulated feed intake(grain)	Body mass(g)	Accumulated feed intake(grain)	Body mass(g)	Accumulated feed intake(grain)	Body mass(g)	Accumulated feed intake(grain)	Body mass(g)	Accumulated feed intake(grain)	Body mass(g)	Accumulated feed intake(grain)	Body mass(g)	Accumulated feed intake(grain)	Body mass(g)	Accumulated feed intake(grain)	Body mass(g)	Accumulated feed intake(grain)	Body mass(g)
1	38.53	0	38.53	0	38.53	0	38.53	0	38.53	0	38.53	0	38.53	0	38.53	0	38.53	0	38.53	0	38.53	0	38.53	0	38.53	0	38.53	0	38.53	0	38.53	0	38.53	0	38.53	0	38.53	0	38.53	0	38.53	0	38.53	0	38.53	0	38.53	0	38.53
2	39.51175	15	40.2317	26	38.53	0	39.3154	12	38.53	0	38.6609	2	39.0536	8	38.53	0	39.3154	12	39.7081	18	39.11905	9	39.11905	9	39.3154	12	39.77355	19	38.85725	5	40.29715	27	38.59545	1	39.0536	8	40.1008	24	40.2317	26	38.59545	1	38.6609	2	38.6609	2	39.839	20	39.24995
3	39.64265	17	41.86795	51	39.51175	15	41.148	40	39.4463	14	39.77355	19	39.0536	8	40.29715	27	41.2789	42	40.6244	32	39.38085	13	39.11905	9	39.4463	14	40.3626	28	39.38085	13	40.42805	29	38.59545	1	39.4463	14	40.55895	31	42.0643	54	40.3626	28	38.72635	3	38.6609	2	40.29715	27	39.24995
4	41.34435	43	42.12975	55	40.16625	25	42.39155	59	41.148	40	41.8025	50	40.6244	32	40.3626	28	41.8025	50	41.2789	42	40.03535	23	39.11905	9	41.148	40	40.82075	35	41.08255	39	40.6244	32	38.6609	2	41.21345	41	42.0643	54	42.52245	61	41.73705	49	38.7918	4	40.2317	26	40.68985	33	39.3154
5	41.5407	46	44.02779	84	41.86795	51	42.91515	67	41.148	40	43.5042	76	40.82075	35	41.99885	53	42.1952	56	41.9334	52	40.2317	26	40.7553	34	43.2424	72	40.82075	35	41.21345	41	42.1952	56	38.6609	2	42.91515	67	42.7188	64	42.52245	61	41.73705	49	40.29715	27	40.6244	32	40.95164	37	39.64265
6	43.43875	75	45.79494	111	43.6351	78	42.91515	67	43.04605	69	43.6351	78	41.5407	46	43.70055	79	43.8969	82	41.99885	53	42.0643	54	42.39155	59	44.61685	93	40.82075	35	41.4098	44	42.457	60	39.7081	18	43.8969	82	42.7188	64	44.42049	90	43.56965	77	40.6244	32	41.08255	39	41.2789	42	41.2789
7	45.2059	102	46.71125	125	45.4677	106	42.91515	67	43.766	80	45.5986	108	42.5879	62	44.4205	90	45.8604	112	42.457	60	43.766	80	44.09325	85	44.61685	93	41.4098	44	43.1115	70	43.6351	78	39.90445	21	44.4205	90	44.87865	97	44.42049	90	43.8969	82	42.26065	57	41.08255	39	41.2789	42	43.2424
8	47.62755	139	47.75845	141	46.7767	126	43.04605	69	45.53315	107	47.49665	137	44.0278	84	44.4205	90	45.8604	112	44.1587	86	45.00954	99	44.35505	89	46.5149	122	41.73705	49	43.766	80	45.5986	108	39.96989	22	44.8132	96	46.18764	117	45.07499	100	45.075	100	43.04605	69	41.47525	45	41.47525	45	43.83145
9	48.02025	145	47.82389	142	48.3475	150	43.83145	81	47.36575	135	49.6565	170	44.22415	87	46.2531	118	45.8604	112	44.9441	98	45.00954	99	44.42049	90	47.0385	130	42.1952	56	43.766	80	47.5621	138	40.82074	35	45.00955	99	46.71125	125	45.86039	112	45.075	100	43.2424	72	43.2424	72	41.5407	46	44.8132
10	50.1801	178	47.88934	143	50.63824	185	44.9441	98	47.49665	137	51.68545	201	45.66405	109	46.5149	122	46.58035	123	46.1222	116	46.05674	115	44.81319	96	47.36575	135	42.1952	56	45.7295	110	47.5621	138	40.82074	35	45.075	100	47.75845	141	45.92584	113	46.9076	128	45.14045	101	45.27135	103	42.0643	54	44.9441
11	51.3582	196	49.85284	173	52.66719	216	44.9441	98	49.59105	169	51.94725	205	45.92585	113	48.41294	151	46.58035	123	46.1222	116	46.51489	122	45.86039	112	49.2638	164	42.52245	61	46.9076	128	49.002	160	41.27889	42	45.14045	101	48.3475	150	48.02024	145	47.1694	132	46.1222	116	45.27135	103	43.83145	81	45.14045
12	51.42365	197	52.0127	206	52.66719	216	45.14045	101	51.62	200	53.25625	225	45.9913	114	49.72194	171	46.71125	125	46.18764	117	46.64579	124	46.25309	118	51.55455	199	44.22415	87	47.10395	131	49.32925	165	41.27889	42	45.53315	107	48.8711	158	49.98374	175	47.1694	132	46.1222	116	45.7295	110	44.09325	85	46.384
13	53.64895	231	52.929	220	53.1908	224	45.3368	104	52.0127	206	53.7144	232	47.1694	132	49.85284	173	48.7402	156	48.15115	147	47.62754	139	46.25309	118	53.64894	231	44.22415	87	48.4784	152	51.3582	196	41.27889	42	45.7295	110	49.6565	170	49.98374	175	47.1694	132	48.15115	147	46.44945	121	45.59859	108	46.7767
14	53.77985	233	53.25625	225	53.25624	225	47.23485	133	52.20905	209	53.7144	232	47.49665	137	51.81635	203	50.7037	186	48.28205	149	48.3475	150	46.71124	125	55.67789	262	44.48595	91	49.6565	170	51.42365	197	42.98059	68	45.8604	112	50.7037	186	52.47084	213	47.693	140	50.11465	177	46.5149	122	45.99129	114	47.75845
15	53.77985	233	53.38715	227	55.4161	258	47.23485	133	54.56525	245	53.77985	233	49.6565	170	51.88179	204	50.83461	188	49.6565	170	50.37645	181	46.90759	128	56.92144	281	45.2059	102	50.4419	182	51.7509	202	44.74774	95	46.05675	115	51.4891	198	54.76159	248	47.8239	142	52.0127	206	46.7767	126	46.64579	124	49.06745
16	53.77985	233	54.6307	246	56.9869	282	47.23485	133	56.5942	276	54.4998	244	50.1801	178	51.94724	205	50.90005	189	49.72195	171	50.37645	181	47.62754	139	57.2487	286	47.0385	130	52.6672	216	51.7509	202	45.20589	102	46.384	120	53.5835	230	54.82704	249	48.02025	145	54.30344	241	48.80565	157	48.60929	154	49.06745
17	56.00515	267	56.92145	281	57.7723	294	47.4312	136	56.7251	278	56.856	280	50.37645	181	51.94724	205	52.99445	221	49.9183	174	52.0127	206	47.9548	144	59.53944	321	48.28205	149	53.91075	235	54.10711	238	47.16939	132	48.3475	150	53.5835	230	54.82704	249	48.3475	150	54.30344	241	49.6565	170	48.67474	155	49.3947
18	56.52875	275	56.92145	281	58.4268	304	47.5621	138	57.83775	295	57.2487	286	50.37645	181	52.33994	211	52.99445	221	50.5728	184	54.10709	238	48.54385	153	61.30659	348	49.9183	174	56.0706	268	54.17255	239	48.87109	158	48.3475	150	53.77985	233	55.67789	262	48.80565	157	54.43435	243	51.03095	191	50.90004	189	50.76915
19	58.09955	299	58.0341	298	58.88494	311	48.2166	148	58.75406	309	59.2122	316	50.37645	181	52.99444	221	55.1543	254	50.9655	190	56.46329	274	49.98375	175	61.30659	348	52.07815	207	57.31415	287	54.43435	243	49.98374	175	49.5256	168	55.9397	266	55.74334	263	50.90005	189	54.56525	245	53.12535	223	53.05989	222	51.94725
20	58.165	300	58.88495	311	58.88494	311	48.3475	150	58.75406	309	61.63385	353	52.47085	213	53.12534	223	57.90321	296	52.60175	215	57.70684	293	50.83459	188	62.28835	363	52.73265	217	57.31415	287	54.43435	243	50.76914	187	49.5256	168	56.00515	267	55.87424	265	50.90005	189	54.82705	249	53.1908	224	53.25624	225	52.33995
21	59.2122	316	58.9504	312	58.88494	311	50.311	180	59.34311	318	64.12095	391	53.0599	222	53.25624	225	58.03411	298	54.95795	251	58.4268	304	51.16185	193	62.81195	371	53.51805	229	59.80125	325	54.4998	244	52.86354	219	50.04921	176	56.26694	271	56.92144	281	53.0599	222	57.11779	284	55.35065	257	53.32169	226	54.17255
22	59.474	320	59.6049	322	59.01585	313	50.311	180	59.34311	318	65.16815	407	53.38715	227	55.4161	258	58.23046	301	55.4161	258	58.8195	310	51.4891	198	63.99005	389	55.2852	256	61.11025	345	55.9397	266	53.32169	226	52.47086	213	56.65965	277	57.24869	286	54.7616	248	58.29589	302	57.05235	283	55.48154	259	56.5942
23	59.53945	321	59.80125	325	61.24115	347	51.0964	192	60.12851	330	67.7207	446	55.6779	262	57.7723	294	60.78301	340	55.4161	258	61.24115	347	52.4054	212	66.14989	422	55.35065	257	61.1757	346	56.2015	270	55.61244	261	54.82706	249	57.11779	284	59.40854	319	54.7616	248	58.29589	302	59.6049	322	56.00515	267	59.0813
24	59.53945	321	62.2229	362	63.85915	387	51.2273	194	60.19395	331	70.6005	490	58.0341	298	58.9504	312	63.59736	383	57.70684	293	63.33554	379	52.47085	213	68.8988	464	55.48155	259	63.6628	384	56.52875	275	56.20149	270	54.89251	250	57.18324	285	62.02654	359	55.61245	261	58.95039	312	60.783	340	56.00515	267	59.27765
25	59.53945	321	64.90635	403	66.08444	421	51.2273	194	62.02655	359	70.7314	492	60.3903	334	59.2122	316	66.14991	422	58.23045	301	63.46645	381	54.238	240	68.96425	465	55.8088	264	64.8409	402	57.44505	289	56.33239	272	55.61246	261	59.60489	322	62.35379	364	55.87425	265	59.53944	321	63.46645	381	58.4268	304	59.40855
26	59.53945	321	65.95355	419	68.76789	462	53.3217	226	62.41925	365	73.54575	535	62.94286	373	60.71754	339	66.14991	422	59.40855	319	65.1027	406	54.56525	245	69.5533	474	55.9397	266	67.52435	443	57.70685	293	57.90319	296	55.74336	263	61.69929	354	65.10269	406	58.165	300	61.96109	358	63.72824	385	58.75405	309	59.474
27	59.8667	326	68.637	460	69.09514	467	54.30345	241	64.9718	404	74.5275	550	64.12096	391	61.24115	347	66.93531	434	61.89565	357	66.08445	421	55.35065	257	72.4331	518	57.70685	293	67.65524	445	60.1285	330	58.81949	310	55.93971	266	62.81194	371	65.49539	412	60.5212	336	64.77544	401	65.29904	409	59.93215	327	61.24115
28	62.28835	363	69.6842	476	69.61874	475	54.56525	245	65.1027	406	76.22919	576	64.71001	400	63.07375	375	70.33871	486	62.15744	361	69.1606	468	57.6414	292	73.41485	533	58.23045	301	68.76789	462	60.9139	342	61.37204	349	56.07061	268	62.81194	371	65.62629	414	63.59735	383	65.49539	412	68.83334	463	62.4847	366	63.59735
29	62.28835	363	70.66595	491	71.84404	509	56.00515	267	66.73895	431	76.8837	586	68.04796	451	63.33554	379	71.84406	509	63.85914	387	69.22605	469	57.7723	294	73.4803	534	59.6049	322	70.99319	496	61.1757	346	63.79369	386	56.33241	272	62.81194	371	68.44064	457	63.85915	387	65.75719	416	68.83334	463	64.5791	398	66.28081
30	64.9718	404	71.51681	504	72.17129	514	56.4633	274	69.4224	472	76.94915	587	68.83336	463	65.36449	410	74.59296	551	63.92459	388	69.22605	469	58.2959	302	74.1348	544	62.41925	365	74.39658	548	63.07375	375	63.85914	387	58.23046	301	65.36449	410	68.5061	458	66.67349	430	65.88809	418	70.0769	482	65.3645	410	66.47716
31	67.78615	447	73.34941	532	75.18198	560	56.52875	275	69.4224	472	79.30535	623	68.83336	463	66.54259	428	77.99635	603	64.84089	402	71.9095	510	58.8195	310	74.1348	544	64.25185	393	76.16373	575	63.20465	377	66.47714	427	58.81951	310	67.13165	437	68.63699	460	69.55329	474	66.9353	434	70.14235	483	68.30975	455	67.72071
32	70.53505	489	73.34941	532	75.18198	560	56.52875	275	72.564	520	81.00705	649	72.23676	515	67.1971	438	78.84721	616	64.90634	403	71.9095	510	61.0448	344	77.1455	590	64.25185	393	76.16373	575	65.95355	419	67.7207	446	58.95041	312	70.27325	485	68.8988	464	69.61874	475	67.85159	448	72.9567	526	68.37521	456	68.57156
33	72.1713	514	74.26571	546	77.34184	593	56.9869	282	75.64015	567	81.8579	662	75.77106	569	67.4589	442	80.1562	636	64.90634	403	73.4803	534	61.11025	345	77.2764	592	64.25185	393	77.66908	598	68.96425	465	68.8988	464	61.50296	351	70.3387	486	70.60049	490	69.61874	475	67.98249	450	74.26569	546	71.45135	503	69.02972
34	75.5747	566	75.37836	563	77.40729	594	57.18325	285	78.91265	617	85.19585	713	78.91266	617	67.52435	443	83.10146	681	67.52434	443	73.873	540	61.3066	348	78.78175	615	66.86985	433	77.73454	599	71.97495	511	68.8988	464	61.50296	351	71.58225	505	73.87299	540	72.36765	517	70.79684	493	77.99635	603	72.82581	524	72.30222
35	75.7056	568	75.50925	565	77.40729	594	58.2959	302	79.5017	626	88.86105	769	79.04356	619	68.8988	464	83.88686	693	68.63699	460	76.16375	575	61.37205	349	81.53065	657	68.2443	454	77.79999	600	72.89124	525	71.90949	510	63.99006	389	73.02216	527	74.26569	546	73.15305	529	72.82579	524	78.1927	606	75.77106	569	75.31291
36	76.03284	573	77.86546	601	77.60364	597	58.6886	308	79.6326	628	89.1883	774	81.3343	654	69.6842	476	84.34501	700	68.76788	462	80.1562	636	63.85915	387	82.2506	668	70.9932	496	77.93089	602	75.83649	570	71.97495	511	63.99006	389	73.08761	528	74.5275	550	73.15305	529	75.96739	572	81.727	660	78.1927	606	75.44381
37	77.47275	595	78.65086	613	78.91264	617	59.01585	313	81.66155	659	91.1518	804	82.11971	666	70.2078	484	84.47591	702	70.79684	493	83.55959	688	65.29905	409	82.2506	668	72.04041	512	79.10899	620	79.04354	619	72.0404	512	66.67351	430	75.44381	564	74.5275	550	73.41485	533	79.10899	620	84.2141	698	78.38905	609	76.62191
38	78.12725	605	82.05425	665	78.97809	618	59.53945	321	81.8579	662	92.98441	832	82.77421	676	70.2078	484	86.89755	739	70.86229	494	85.19585	713	65.3645	410	82.6433	674	72.43311	518	82.97054	679	79.95984	633	75.77105	569	67.65526	445	76.09831	574	77.60365	597	73.54575	535	82.77419	676	87.81384	753	78.38905	609	78.06181
39	78.1927	606	82.05425	665	80.28709	638	60.3903	334	82.3815	670	93.1153	834	83.03601	680	70.40415	487	87.15936	743	72.10584	513	85.19585	713	67.328	440	83.16689	682	75.0511	558	86.43938	732	83.29779	684	75.90195	571	67.85161	448	79.30536	623	78.0618	604	74.06934	543	83.036	680	91.47904	809	78.45451	610	78.19271
40	79.109	620	84.345	700	83.55959	688	63.07375	375	82.7742	676	96.6496	888	83.62506	689	70.4696	488	87.61751	750	72.1713	514	86.0467	726	68.8988	464	86.50484	733	76.491	580	86.43938	732	83.42869	686	76.16375	575	69.02971	466	83.16691	682	81.26884	653	77.08004	589	86.11214	727	94.03159	848	79.04356	619	81.53066
41	80.5489	642	85.1304	712	85.32674	715	65.29905	409	84.4759	702	99.72575	935	87.15936	743	73.41486	533	87.61751	750	73.28394	531	87.8793	754	70.2078	484	86.50484	733	76.94916	587	88.59924	765	83.75594	691	76.16375	575	72.04041	512	83.16691	682	82.05424	665	81.26884	653	86.1776	728	95.34059	868	81.39976	655	83.82141
42	80.5489	642	88.6647	766	87.22478	744	65.3645	410	88.0102	756	100.5112	947	90.23551	790	73.48031	534	91.15181	804	76.22919	576	91.21725	805	73.4803	534	90.17004	789	77.01461	588	88.92648	770	86.11214	727	76.3601	578	72.36765	517	86.43941	732	85.3922	716	82.51239	672	86.50484	733	95.34059	868	84.14866	697	87.42116
43	80.6798	644	88.73016	767	89.31918	776	68.1134	452	91.87175	815	100.8384	952	90.30096	791	73.61121	536	93.63891	842	79.10899	620	94.22795	851	75.8365	570	90.49729	794	77.21096	591	90.30093	791	86.11214	727	79.56715	627	72.76035	523	86.63576	735	85.98125	725	86.04669	726	87.29025	745	98.28584	913	84.41046	701	91.15181
44	82.44695	671	88.86105	769	89.45008	778	68.17886	453	95.9951	878	105.7472	1027	90.62821	796	74.20026	545	93.63891	842	79.17445	621	95.66785	873	77.08006	589	94.62064	857	79.50171	626	91.34814	807	86.11214	727	79.95985	633	72.76035	523	90.75911	798	86.30849	730	89.64644	781	87.94475	755	102.2783	974	86.57031	734	95.27516
45	82.51241	672	89.25375	775	89.45008	778	71.255	500	96.9114	892	110.3941	1098	90.62821	796	77.53821	596	93.63891	842	79.30534	623	95.79875	875	77.08006	589	95.40604	869	79.50171	626	91.41359	808	86.96299	740	83.2978	684	73.873	540	95.14426	865	90.17004	789	93.31164	837	87.94475	755	102.671	980	90.10461	788	97.30412
46	83.4287	686	89.77735	783	92.85348	830	72.43311	518	98.6131	918	110.7214	1103	90.75911	798	80.74525	645	93.63891	842	82.77419	676	96.6496	888	77.8	600	96.91139	892	79.50171	626	94.68609	858	91.28269	806	86.70119	736	76.94915	587	99.33305	929	93.9007	846	94.22794	851	91.47905	809	102.8673	983	92.65717	827	100.1185
47	83.5596	688	90.4973	794	94.35883	853	72.43311	518	99.5294	932	111.0486	1108	91.15181	804	81.13795	651	97.56591	902	84.47589	702	98.3513	914	78.84721	616	97.36954	899	79.50171	626	98.54764	917	91.54449	810	90.17004	789	76.94915	587	103.3255	990	97.9586	908	94.68609	858	95.66785	873	102.9328	984	94.16251	850	101.1657
48	87.55205	749	94.5552	856	94.35883	853	75.96741	572	99.9221	938	112.6194	1132	94.88246	861	83.9523	694	97.76226	905	84.47589	702	98.94035	923	78.91266	617	99.98754	939	82.11971	666	98.61309	918	95.40604	869	90.17004	789	77.21095	591	105.0272	1016	101.8856	968	95.20969	866	99.33305	929	104.5036	1008	98.08952	910	104.1109
49	87.55205	749	97.10775	895	94.42428	854	76.75281	584	103.1291	987	113.0776	1139	94.94791	862	84.2141	698	102.4092	976	86.11214	727	99.39851	930	79.89441	632	100.9693	954	85.5231	718	101.8856	968	96.91139	892	94.03159	848	77.8	600	106.3362	1036	106.0744	1032	95.20969	866	101.362	960	106.1398	1033	98.67857	919	104.2418
50	87.6175	750	101.1002	956	94.42428	854	79.82896	631	103.9145	999	113.143	1140	95.73331	874	87.74841	752	102.6056	979	90.69364	797	100.9039	953	79.89441	632	101.7547	966	85.5231	718	106.2053	1034	97.89314	907	98.02404	909	81.00705	649	111.5067	1115	106.0744	1032	96.32233	883	101.362	960	107.5143	1054	102.8674	983	104.2418
51	91.5445	810	104.8963	1014	94.94788	862	80.28711	638	104.7654	1012	113.9284	1152	98.87492	922	89.18831	774	107.0562	1047	94.48974	855	100.9039	953	83.69051	690	102.4092	976	86.24305	729	111.1795	1110	100.053	940	102.0819	971	83.10145	681	111.834	1120	107.8415	1059	99.66029	934	102.3438	975	110.0668	1093	102.9328	984	105.7472
52	92.39536	823	105.3544	1021	94.94788	862	81.13796	651	107.3179	1051	115.3683	1174	100.5112	947	92.78806	829	110.9832	1107	94.55519	856	102.9983	985	84.14866	697	102.4746	977	88.46835	763	115.6301	1178	101.951	969	102.1474	972	83.4287	686	115.3683	1174	108.3651	1067	100.642	949	104.4381	1007	115.1065	1170	104.2418	1004	110.1978
53	93.04986	833	105.9435	1030	94.94788	862	85.06496	711	107.8415	1059	115.6956	1179	100.5766	948	96.7805	890	112.7503	1134	95.79874	875	104.3073	1005	84.14866	697	107.7761	1058	89.4501	778	115.6955	1179	104.8308	1013	102.671	980	83.4287	686	116.5464	1192	109.805	1089	103.4564	992	104.7	1011	120.6697	1255	104.5036	1008	110.9832
54	95.79876	875	110.1977	1095	98.08948	910	85.13042	712	109.5432	1085	120.408	1251	105.3545	1021	97.63136	903	113.0121	1138	99.59484	933	104.4381	1007	86.76665	737	108.1688	1064	93.44255	839	115.9573	1183	109.9359	1091	105.3544	1021	84.80315	707	116.8736	1197	109.9359	1091	107.8415	1059	104.7	1011	121.5206	1268	104.6345	1010	115.6956
55	96.19146	881	113.9284	1152	100.7729	951	85.39222	716	111.7685	1119	122.306	1280	105.3545	1021	97.76225	905	117.5936	1208	99.59484	933	109.2814	1081	89.38465	777	111.7031	1118	97.435	900	117.1354	1201	110.3286	1097	105.878	1029	88.79559	768	117.9863	1214	115.1719	1171	107.8415	1059	104.7	1011	122.0442	1276	105.3545	1021	115.6956
56	96.91141	892	115.8264	1181	105.878	1029	85.45767	717	112.0303	1123	124.335	1311	106.8598	1044	97.76225	905	123.0914	1292	99.59484	933	109.6087	1086	89.64645	781	115.8265	1181	101.7547	966	120.277	1249	110.6559	1102	106.2053	1034	92.98439	832	122.895	1289	115.1719	1171	107.907	1060	109.0851	1078	126.9529	1351	105.3545	1021	119.4917
57	99.1367	926	121.2588	1264	110.1323	1094	88.92652	770	114.9756	1168	124.5968	1315	106.8598	1044	99.07125	925	127.0839	1353	100.9038	953	111.7685	1119	93.76981	844	115.8265	1181	101.7547	966	125.2512	1325	116.0882	1185	106.598	1040	93.11529	834	125.1203	1323	115.1719	1171	107.907	1060	109.0851	1078	127.542	1360	105.4199	1022	122.8951
58	103.3255	990	127.1493	1354	112.0958	1124	89.71192	782	114.9756	1168	130.0291	1398	106.9907	1046	99.07125	925	127.0839	1353	105.4853	1023	111.8994	1121	93.76981	844	117.2664	1203	101.8856	968	126.8875	1350	116.0882	1185	106.7289	1042	94.88244	861	125.3167	1326	117.8554	1212	112.2267	1126	109.0851	1078	130.8799	1411	105.4854	1023	126.4948
59	103.3255	990	132.7126	1439	117.2663	1203	90.43187	793	114.9756	1168	132.2544	1432	110.9832	1107	100.1839	942	127.0839	1353	109.7396	1088	117.3972	1205	97.76225	905	117.9209	1213	106.598	1040	129.5055	1390	121.7169	1271	112.5539	1131	98.94034	923	131.2726	1417	120.7352	1256	113.0121	1138	110.9177	1106	130.8799	1411	105.9435	1030	126.4948
60	105.2235	1019	135.1342	1476	120.9315	1259	90.49732	794	119.8843	1243	132.9744	1443	116.2846	1188	100.1839	942	129.5055	1390	114.7792	1165	118.1172	1216	98.3513	914	119.9498	1244	106.6635	1041	131.9926	1428	126.6911	1347	114.0593	1154	99.00579	924	134.1525	1461	125.6439	1331	117.0045	1199	113.2739	1142	137.1631	1507	105.9435	1030	127.3457
61	106.2708	1035	139.323	1540	120.997	1260	91.28272	806	124.7276	1317	138.4067	1526	119.3608	1235	105.2235	1019	134.7415	1470	119.4262	1236	118.1826	1217	98.4822	916	119.9498	1244	106.6635	1041	137.5558	1513	128.4583	1374	115.6301	1178	99.39849	930	136.7704	1501	132.2544	1432	117.2663	1203	114.5175	1161	137.4249	1511	107.1216	1048	127.3457
62	106.598	1040	139.323	1540	121.5206	1268	92.46082	824	125.513	1329	139.6503	1545	121.8479	1273	105.2235	1019	136.6396	1499	124.7276	1317	118.1826	1217	99.20215	927	120.0153	1245	111.3104	1112	137.8831	1518	128.5237	1375	119.8189	1242	99.52939	932	142.7264	1592	132.5162	1436	122.6332	1285	117.5282	1207	140.0429	1551	109.2815	1081	131.5999
63	108.3652	1067	139.912	1549	121.9787	1275	95.27517	867	125.513	1329	141.6138	1575	127.9347	1366	105.289	1020	141.6792	1576	125.2512	1325	123.615	1300	99.72575	935	125.5131	1329	117.2009	1202	143.97	1611	134.9378	1473	121.586	1269	99.52939	932	148.5514	1681	136.5741	1498	125.1858	1324	119.2953	1234	140.0429	1551	109.2815	1081	138.6031
64	108.3652	1067	140.1738	1553	123.4841	1298	96.58417	887	130.8145	1410	141.6138	1575	134.1525	1461	108.1688	1064	145.8026	1639	126.5602	1345	125.9712	1336	101.362	960	125.5131	1329	117.2009	1202	144.1663	1614	135.985	1489	123.1568	1293	100.7075	950	149.4677	1695	143.1845	1599	125.1858	1324	119.4917	1237	140.8283	1563	110.3287	1097	140.1739
65	109.8051	1089	143.7736	1608	124.9894	1321	101.362	960	137.0977	1506	141.8755	1579	137.7522	1516	108.1688	1064	148.2897	1677	128.0656	1368	126.9529	1351	101.951	969	125.5785	1330	117.2009	1202	147.7661	1669	138.2758	1524	123.3532	1296	102.7364	981	149.5332	1696	143.1845	1599	125.2512	1325	119.8189	1242	140.8283	1563	110.3287	1097	142.7264
66	110.0669	1093	149.5986	1697	129.44	1389	101.5584	963	142.2028	1584	147.7006	1668	138.8649	1533	108.4306	1068	156.2746	1799	128.3928	1373	132.1889	1431	102.9328	984	125.9712	1336	117.2009	1202	152.2821	1738	138.2758	1524	125.0549	1322	104.5036	1008	149.9259	1702	149.2059	1691	126.6911	1347	120.0153	1245	142.7918	1593	110.3287	1097	144.559
67	113.4703	1145	151.8894	1732	130.16	1400	101.5584	963	147.897	1671	147.7006	1668	146.1953	1645	113.0121	1138	156.34	1800	133.1052	1445	133.6288	1453	102.9328	984	132.7126	1439	117.6591	1209	158.5653	1834	138.3412	1525	125.1858	1324	109.3469	1082	151.4967	1726	155.5546	1788	126.6911	1347	121.0625	1261	142.7918	1593	115.8919	1182	144.559
68	113.4703	1145	154.1801	1767	137.2286	1508	102.5401	978	154.6383	1774	147.766	1669	147.2425	1661	113.4048	1144	161.0524	1872	138.4721	1527	139.1266	1537	102.9328	984	138.1449	1522	119.3608	1235	158.6962	1836	140.3702	1556	131.2726	1417	109.3469	1082	154.7037	1775	158.7616	1837	127.1493	1354	126.6912	1347	146.2607	1646	115.8919	1182	146.7189
69	113.4703	1145	160.7906	1868	142.7264	1592	105.5508	1024	157.7799	1822	151.2349	1722	151.4313	1725	119.3607	1235	164.3904	1923	138.4721	1527	139.3884	1541	104.5036	1008	138.1449	1522	119.3608	1235	160.0052	1856	146.6534	1652	131.4035	1419	109.5432	1085	161.0524	1872	159.6779	1851	127.1493	1354	126.7566	1348	148.8787	1686	120.8661	1258	146.7189
70	113.6666	1148	169.2336	1997	144.3626	1617	107.0562	1047	157.7799	1822	157.5835	1819	152.9366	1748	120.0153	1245	164.3904	1923	138.7994	1532	143.9045	1610	109.5433	1085	140.7629	1562	120.408	1251	162.6232	1896	150.5804	1712	131.8617	1426	114.1247	1155	167.6628	1973	162.5577	1895	130.6836	1408	132.3853	1434	150.7113	1714	122.0442	1276	149.9259
71	113.6666	1148	170.2154	2012	146.1298	1644	112.0304	1123	165.0449	1933	164.3249	1922	159.2198	1844	120.2116	1248	164.3904	1923	143.4464	1603	146.6534	1652	114.0593	1154	146.7189	1653	125.5131	1329	163.2123	1905	152.1512	1736	136.0505	1490	114.6483	1163	169.2991	1998	163.0159	1902	131.2726	1417	137.6868	1515	156.2091	1798	125.7094	1332	157.7799
72	116.2846	1188	177.0876	2117	152.1512	1736	112.6194	1132	165.3067	1937	164.783	1929	163.7359	1913	125.1858	1324	164.9794	1932	146.9152	1656	148.0933	1674	116.0228	1184	147.0461	1658	126.1021	1338	164.2595	1921	152.6093	1743	141.7446	1577	120.1461	1247	172.7025	2050	169.8227	2006	138.5376	1528	138.014	1520	157.1908	1813	125.7094	1332	159.3507
73	121.6515	1270	186.1198	2255	152.1512	1736	112.6194	1132	169.43	2000	166.812	1960	164.8485	1930	130.8799	1411	166.3539	1953	153.3293	1754	148.1587	1675	117.79	1211	154.9656	1779	131.9272	1427	168.9064	1992	159.4161	1847	148.1587	1675	120.1461	1247	178.593	2140	171.1317	2026	139.9775	1550	138.2104	1523	157.1908	1813	131.469	1420	159.5471
74	126.233	1340	189.2614	2303	157.1254	1812	113.0776	1139	176.6295	2110	167.0738	1964	164.8485	1930	131.0763	1414	166.5502	1956	158.3035	1830	148.2896	1677	117.9863	1214	154.9656	1779	135.7233	1485	176.4332	2107	159.4816	1848	155.8164	1792	121.9787	1275	183.6981	2218	179.8365	2159	142.0719	1582	138.2104	1523	162.0996	1888	131.469	1420	166.0921
75	126.233	1340	189.3268	2304	160.1361	1858	117.6591	1209	179.313	2151	170.2808	2013	171.5899	2033	136.9013	1503	174.2079	2073	159.6779	1851	149.3368	1693	118.0518	1215	155.2928	1784	141.0247	1566	178.6585	2141	166.2229	1951	157.7799	1822	123.8768	1304	191.2903	2334	183.829	2220	148.0278	1673	141.4829	1573	162.0996	1888	132.5162	1436	166.8775
76	128.6546	1377	191.4212	2336	160.2015	1859	117.6591	1209	179.313	2151	170.739	2020	171.9826	2039	145.7371	1638	181.2765	2181	168.0555	1979	155.4891	1787	120.2771	1249	157.1909	1813	143.5773	1605	178.6585	2141	167.5974	1972	160.856	1869	129.6364	1392	199.0134	2452	184.5489	2231	154.1801	1767	142.0719	1582	162.8195	1899	134.807	1471	166.9429
77	128.6546	1377	200.7805	2479	167.1392	1965	120.997	1260	179.313	2151	175.255	2089	174.9933	2085	152.6093	1743	185.4653	2245	176.8913	2114	159.6779	1851	120.2771	1249	157.9763	1825	143.5773	1605	178.7894	2143	167.9901	1978	160.9215	1870	129.6364	1392	206.9983	2574	184.7453	2234	156.6673	1805	142.3992	1587	171.1317	2026	134.807	1471	177.3495
78	135.5269	1482	208.8309	2602	174.0115	2070	121.0625	1261	187.4942	2276	181.5382	2185	174.9933	2085	159.2852	1845	193.3193	2365	178.2003	2134	159.6779	1851	120.6043	1254	164.914	1931	145.2135	1630	180.4256	2168	168.1864	1981	161.6414	1881	130.0945	1399	213.5433	2674	189.3268	2304	157.1909	1813	148.6169	1682	176.6949	2111	136.4432	1496	179.8366
79	135.5269	1482	208.9618	2604	174.0115	2070	123.615	1300	196.1991	2409	188.8032	2296	178.004	2131	165.8302	1945	193.4502	2367	183.0436	2208	160.0706	1857	121.0625	1261	172.8989	2053	154.7038	1775	180.6874	2172	170.0845	2010	163.8013	1914	135.5923	1483	220.1537	2775	189.4577	2306	164.2595	1921	149.5332	1696	177.6767	2126	142.3992	1587	187.3633
80	142.1373	1583	217.7976	2739	181.8	2189	129.3092	1387	207.1947	2577	189.1304	2301	181.8655	2190	167.9247	1977	202.3514	2503	183.3709	2213	160.0706	1857	121.5861	1269	179.9675	2161	154.7692	1776	190.7667	2326	171.1971	2027	170.5426	2017	135.5923	1483	223.8189	2831	189.4577	2306	165.5685	1941	156.0782	1796	184.8107	2235	147.0461	1658	194.3665
81	142.1373	1583	219.3684	2763	181.8	2189	136.5087	1497	207.391	2580	189.5231	2307	181.9964	2192	168.0556	1979	213.6742	2676	185.2689	2242	160.0706	1857	127.4111	1358	180.0984	2163	154.7692	1776	199.2752	2456	178.9202	2145	176.4331	2107	139.1921	1538	235.0109	3002	199.4061	2458	168.841	1991	161.9033	1885	192.992	2360	147.3734	1663	195.2173
82	142.3337	1586	228.335	2900	190.1122	2316	143.6427	1606	215.8995	2710	194.9555	2390	190.2431	2318	168.0556	1979	219.1066	2759	192.992	2360	160.267	1860	128.2619	1371	180.4256	2168	156.2091	1798	199.7334	2463	189.065	2300	180.4256	2168	145.4753	1634	244.5011	3147	199.4061	2458	168.9064	1992	166.6157	1957	197.7698	2433	148.0933	1674	195.3482
83	148.1588	1675	230.1022	2927	190.963	2329	145.2135	1630	218.3212	2747	198.5552	2445	198.4898	2444	168.0556	1979	219.1066	2759	196.0682	2407	160.4633	1863	128.2619	1371	187.9524	2283	157.5181	1818	203.8567	2526	198.7516	2448	182.0618	2193	145.4753	1634	244.5011	3147	207.5219	2582	168.9719	1993	167.1393	1965	204.9693	2543	148.0933	1674	203.2677
84	154.8347	1777	230.1022	2927	193.7119	2371	153.0675	1750	218.5175	2750	198.8825	2450	202.6786	2508	175.975	2100	219.1066	2759	196.4609	2413	165.0448	1933	128.2619	1371	198.0317	2437	162.3614	1892	213.347	2671	199.0134	2452	192.4684	2352	145.9334	1641	244.5011	3147	208.1109	2591	169.1682	1996	174.666	2080	205.9511	2558	148.4206	1679	203.2677
85	155.031	1780	230.1022	2927	193.7774	2372	153.0675	1750	218.5175	2750	203.0058	2513	211.7107	2646	179.8366	2159	219.1066	2759	205.9511	2558	172.3752	2045	128.2619	1371	206.6056	2568	169.6918	2004	216.2268	2715	199.7988	2464	196.8535	2419	147.4388	1664	244.632	3149	216.8812	2725	169.8227	2006	181.931	2191	206.2129	2562	152.6749	1744	205.1003
86	155.2928	1784	233.2438	2975	201.8277	2495	153.7875	1761	218.6484	2752	207.8491	2587	211.7107	2646	185.5307	2246	224.1462	2836	211.9725	2650	172.5061	2047	128.9164	1381	211.4489	2642	170.5426	2017	216.2922	2716	209.4199	2611	198.228	2440	154.2456	1768	251.3079	3251	217.5357	2735	177.4804	2123	189.196	2302	207.391	2580	152.6749	1744	205.1657
87	156.2746	1799	234.2255	2990	208.5036	2597	154.5074	1772	227.5496	2888	207.9146	2588	224.408	2840	187.6906	2279	234.2255	2990	221.8555	2801	179.5093	2154	132.9089	1442	221.2664	2792	170.5426	2017	225.1934	2852	219.3029	2762	200.2569	2471	158.8271	1838	255.1695	3310	217.5357	2735	178.004	2131	196.7881	2418	215.834	2709	152.8058	1746	211.1871
88	163.4086	1908	236.8435	3030	218.3866	2748	161.9687	1886	227.5496	2888	210.3362	2625	227.026	2880	187.756	2280	235.0109	3002	222.9027	2817	179.5093	2154	134.8069	1471	221.4628	2795	170.6081	2018	234.2255	2990	219.3029	2762	208.5036	2597	160.267	1860	255.3004	3312	218.9102	2756	183.8945	2221	206.3438	2564	224.0807	2835	152.8058	1746	211.2525
89	170.8699	2022	239.1997	3066	218.3866	2748	162.5578	1895	228.4659	2902	210.3362	2625	227.0915	2881	196.1991	2409	244.4357	3146	226.437	2871	179.8365	2159	134.8724	1472	221.4628	2795	171.0662	2025	238.6761	3058	219.3029	2762	209.6817	2615	161.4451	1878	255.3658	3313	228.0732	2896	194.4974	2383	206.6056	2568	232.5238	2964	152.8058	1746	215.3759
90	173.8806	2068	249.8681	3229	227.8114	2892	167.2702	1967	234.9455	3001	210.3362	2625	234.4219	2993	204.1185	2530	244.5012	3147	235.7309	3013	179.902	2160	134.9378	1473	234.88	3000	178.8548	2144	238.8725	3061	221.7245	2799	209.8781	2618	163.5395	1910	266.0342	3476	230.0367	2926	202.6786	2508	208.3728	2595	234.2255	2990	152.9367	1748	215.3759
	179.4438	2153	261.649	3409	227.8768	2893	167.5974	1972	244.5666	3148	218.8447	2755	239.3306	3068	212.3652	2656	256.2167	3326	248.4282	3207	183.7635	2219	134.9378	1473	238.8725	3061	186.6433	2263	250.3262	3236	221.7245	2799	219.4338	2764	167.9246	1977	266.0342	3476	230.4948	2933	202.6786	2508	214.2633	2685	244.632	3149	156.7328	1806	224.3425
	179.902	2160	270.6812	3547	238.6106	3057	167.7283	1974	244.5666	3148	227.9423	2894	249.6063	3225	218.7793	2754	260.6019	3393	258.442	3360	189.8504	2312	140.632	1560	245.2211	3158	187.4942	2276	257.853	3351	221.7245	2799	220.2192	2776	168.1864	1981	274.4772	3605	243.8466	3137	202.7441	2509	222.8372	2816	254.7768	3304	161.1179	1873	233.571
	184.418	2229	282.593	3729	248.8208	3213	174.077	2071	244.763	3151	228.2041	2898	249.6063	3225	227.8114	2892	260.9946	3399	259.4238	3375	194.89	2389	140.632	1560	255.4968	3315	195.2173	2394	260.6673	3394	234.2254	2990	220.6119	2782	176.0404	2101	274.4772	3605	246.4646	3177	211.2526	2639	233.5056	2979	262.5653	3423	161.2488	1875	244.8284
	184.418	2229	286.0619	3782	259.2928	3373	176.3677	2106	247.7082	3196	237.6943	3043	249.8026	3228	230.1676	2928	265.707	3471	260.7328	3395	194.89	2389	140.9592	1565	263.2199	3433	204.8384	2541	260.7328	3395	241.7522	3105	221.9209	2802	184.2217	2226	286.8473	3794	249.5408	3224	213.6742	2676	244.9593	3154	262.5653	3423	164.1941	1920	255.0386
	186.3161	2258	286.0619	3782	259.2928	3373	180.2293	2165	259.2929	3373	248.1009	3202	260.8637	3397	230.8876	2939	265.707	3471	261.5182	3407	203.2676	2517	140.9592	1565	274.5427	3606	204.8384	2541	266.8851	3489	248.9517	3215	223.1644	2821	194.301	2380	292.476	3880	261.9108	3413	222.9027	2817	245.8102	3167	268.6522	3516	173.4225	2061	255.0386
	195.4791	2398	297.5811	3958	259.3583	3374	182.1273	2194	270.6812	3547	248.2972	3205	273.0374	3583	235.0109	3002	266.0997	3477	264.5289	3453	209.5508	2613	141.0247	1566	275.6554	3623	204.8384	2541	271.3357	3557	261.649	3409	223.1644	2821	199.3406	2457	304.0606	4057	270.0921	3538	222.9027	2817	252.8788	3275	271.532	3560	180.3602	2167	265.2488
	205.8857	2557	302.228	4029	266.3614	3481	189.4577	2306	270.6812	3547	258.5074	3361	277.8152	3656	236.2545	3021	277.0298	3644	267.9323	3505	216.4885	2719	147.177	1660	280.7605	3701	204.8384	2541	282.004	3720	272.2519	3571	233.1128	2973	202.744	2509	313.5509	4202	276.8989	3642	225.0625	2850	263.0235	3430	285.0801	3767	184.1563	2225	266.6887
[truncated: 151 more columns]
